# Supplementary material for: Analysis of solid tumor mutation profiles in liquid biopsy
Source: Cancer Med. 2018 Sep 27;7(11):5439–47. doi: 10.1002/cam4.1791 (PMC6246960; doi:10.1002/cam4.1791)
Supplement: Supplementary file 3 [file CAM4-7-5439-s003.xlsx]

## Sheet: S1_Patient_Demographics
Supplemental Table S1: Patient Details
Sample Code	Age	Gender	Stage	Stage Classification	Cancer Type	Center
UB001	49.7	Male	<Stage I	Early	Bladder	Narayana Health City
UB002	64	Male	Stage I	Early	Bladder	Narayana Health City
UB003	85	Male	<Stage I	Early	Bladder	Narayana Health City
UB004	45	Male	Stage I	Early	Bladder	Narayana Health City
UB005	73	Male	Stage I	Early	Bladder	Narayana Health City
UB006	43.11	Male	<Stage I	Early	Bladder	Narayana Health City
UB007	59.3	Male	Stage I	Early	Bladder	Narayana Health City
UB008	78	Male	Stage III	Advanced	Bladder	Narayana Health City
UB009	64.5	Male	<Stage I	Early	Bladder	Narayana Health City
UB010	76.7	Male	Stage IV	Advanced	Bladder	Narayana Health City
UB011	75	Male	Stage II	Early	Bladder	Narayana Health City
UB012	62.1	Male	Stage I	Early	Bladder	Narayana Health City
BR001	44.3	Female	NA	NA	Breast	Narayana Health City
BR002	NA	Female	Stage IIA	Early	Breast	Narayana Health City
BR003	50	Female	Stage IIIA	Advanced	Breast	Narayana Health City
BR004	31	Female	Stage IIIA	Advanced	Breast	Narayana Health City
BR005	54	Female	Stage IIIA	Advanced	Breast	Narayana Health City
BR006	49	Female	Stage IIIA	Advanced	Breast	Narayana Health City
BR007	30	Female	Stage IIA	Early	Breast	Narayana Health City
BR008	31	Female	Stage IIB	Advanced	Breast	Narayana Health City
BR009	44	Female	Stage IIA	Early	Breast	Narayana Health City
BR010	44.3	Female	Stage IIIA	Advanced	Breast	Narayana Health City
BR011	47	Female	Stage IIIB	Advanced	Breast	Narayana Health City
BR012	NA	Female	NA	NA	Breast	Narayana Health City
BR013	42	Female	Stage I	Early	Breast	Narayana Health City
BR014	36	Female	Stage IA	Early	Breast	Narayana Health City
BR015	58	Female	Stage IIB	Advanced	Breast	Narayana Health City
BR016	32	Female	Stage IIIC	Advanced	Breast	Narayana Health City
BR017	30.4	Female	Stage IIA	Early	Breast	Narayana Health City
BR018	63	Female	Stage I	Early	Breast	Narayana Health City
BR019	55.4	Female	Stage IA	Early	Breast	Narayana Health City
BR020	45.3	Female	Stage IC	Early	Breast	Narayana Health City
BR021	59.2	Female	Stage IIB	Advanced	Breast	Narayana Health City
BR022	55.4	Female	Stage IID	Advanced	Breast	Narayana Health City
BR023	45.3	Female	Stage IIB	Advanced	Breast	Narayana Health City
BR024	44	Female	Stage IB	Early	Breast	Narayana Health City
BR025	38	Female	Stage IIB	Advanced	Breast	Narayana Health City
BR026	44.1	Female	Stage IIB	Advanced	Breast	Narayana Health City
BR027	52.1	Female	Stage IIB	Advanced	Breast	Narayana Health City
BR028	43.11	Female	Stage IA	Early	Breast	Narayana Health City
BR029	44.2	Female	Stage IIB	Advanced	Breast	Narayana Health City
BR030	40	Female	Stage IIA	Early	Breast	Narayana Health City
BR031	38	Female	Stage IIB	Advanced	Breast	Narayana Health City
BR032	29.1	Female	Stage IIA	Early	Breast	Narayana Health City
BR033	53.8	Female	Stage IIIB	Advanced	Breast	Narayana Health City
BR034	70	Female	NA	NA	Breast	Narayana Health City
BR035	42	Female	Stage IIIA	Advanced	Breast	Narayana Health City
BR036	42.6	Female	Stage IIA	Early	Breast	Narayana Health City
BR037	46.6	Female	Stage IIA	Early	Breast	Narayana Health City
BR038	28	Female	Stage IIB	Advanced	Breast	Narayana Health City
BR039	27.3	Female	Stage IIIB	Advanced	Breast	Narayana Health City
BR040	55	Female	Stage IA	Early	Breast	Narayana Health City
BR041	NA	Female	Stage IV	Advanced	Breast	Narayana Health City
BR042	34	Female	Stage IIA	Early	Breast	Narayana Health City
CRC-001	80	Male	NA	NA	Colorectal	Sapien Bio Sciences
CRC-002	64	Female	Stage IIIB	Advanced	Colorectal	Sapien Bio Sciences
CRC-003	55	Male	Stage IIIB	Advanced	Colorectal	Sapien Bio Sciences
CRC-004	44	Male	Stage IIIA	Advanced	Colorectal	Sapien Bio Sciences
CRC-005	60	Male	Stage I	Early	Colorectal	Sapien Bio Sciences
CRC-006	54	Female	Stage IIA	Early	Colorectal	Sapien Bio Sciences
CRC-007	40	Male	NA	NA	Colorectal	Sapien Bio Sciences
CRC-008	53	Female	Stage IIIB	Advanced	Colorectal	Sapien Bio Sciences
CRC-009	NA	NA	NA	NA	Colorectal	Sapien Bio Sciences
CRC-010	47	Female	NA	NA	Colorectal	Sapien Bio Sciences
CRC-011	40	Male	NA	NA	Colorectal	Sapien Bio Sciences
CRC-012	53	Male	Stage I	Early	Colorectal	Sapien Bio Sciences
CRC-013	68	Male	NA	NA	Colorectal	Sapien Bio Sciences
CRC-014	68	Male	Stage IIIB	Advanced	Colorectal	Sapien Bio Sciences
CRC-015	52	Male	Stage I	Early	Colorectal	Sapien Bio Sciences
CRC-016	59	Male	Stage III	Advanced	Colorectal	Sapien Bio Sciences
CRC-017	57	Female	Stage IIIB	Advanced	Colorectal	Sapien Bio Sciences
CRC-018	53	Male	Stage IV	Advanced	Colorectal	Sapien Bio Sciences
CRC-019	57	Male	Stage IIA	Early	Colorectal	Sapien Bio Sciences
CRC-020	31	Female	NA	NA	Colorectal	Sapien Bio Sciences
CRC-021	91	Male	Stage I	Early	Colorectal	Sapien Bio Sciences
CRC-022	59	Male	NA	Advanced	Colorectal	Sapien Bio Sciences
ES001	71	Male	Stage IIB	Advanced	Esophageal	Narayana Health City
LUNG001TMH	45	Male	NA	Advanced	Lung	Tata Memorial Hospital
LUNG002TMH	64	Male	NA	Advanced	Lung	Tata Memorial Hospital
LUNG003TMH	65	Male	NA	Advanced	Lung	Tata Memorial Hospital
LUNG004TMH	57	Male	NA	Advanced	Lung	Tata Memorial Hospital
LUNG005TMH	38	Male	NA	Advanced	Lung	Tata Memorial Hospital
LUNG006TMH	49	Female	NA	Advanced	Lung	Tata Memorial Hospital
LUNG007TMH	62	Male	NA	Advanced	Lung	Tata Memorial Hospital
LUNG008TMH	62	Male	NA	Advanced	Lung	Tata Memorial Hospital
LUNG009TMH	57	Male	NA	Advanced	Lung	Tata Memorial Hospital
LUNG010TMH	64	Female	NA	Advanced	Lung	Tata Memorial Hospital
LUNG011TMH	69	Male	NA	Advanced	Lung	Tata Memorial Hospital
LUNG012TMH	53	Male	NA	Advanced	Lung	Tata Memorial Hospital
LUNG013TMH	58	Female	NA	Advanced	Lung	Tata Memorial Hospital
LUNG014TMH	53	Female	NA	Advanced	Lung	Tata Memorial Hospital
LUNG015TMH	68	Male	NA	Advanced	Lung	Tata Memorial Hospital
LUNG016TMH	46	Male	NA	Advanced	Lung	Tata Memorial Hospital
LUNG017TMH	40	Female	NA	Advanced	Lung	Tata Memorial Hospital
LUNG018TMH	70	Male	NA	Advanced	Lung	Tata Memorial Hospital
LUNG019TMH	49	Female	NA	Advanced	Lung	Tata Memorial Hospital
LUNG020TMH	48	Male	NA	Advanced	Lung	Tata Memorial Hospital
LUNG021TMH	42	Male	NA	Advanced	Lung	Tata Memorial Hospital
LUNG022TMH	52	Male	NA	Advanced	Lung	Tata Memorial Hospital
LUNG023TMH	61	Female	NA	Advanced	Lung	Tata Memorial Hospital
LUNG024TMH	61	Male	NA	Advanced	Lung	Tata Memorial Hospital
LUNG025TMH	47	Male	NA	Advanced	Lung	Tata Memorial Hospital
LUNG026TMH	62	Male	NA	Advanced	Lung	Tata Memorial Hospital
LUNG027TMH	68	Male	NA	Advanced	Lung	Tata Memorial Hospital
LUNG028TMH	59	Male	NA	Advanced	Lung	Tata Memorial Hospital
LUNG029TMH	57	Male	NA	Advanced	Lung	Tata Memorial Hospital
LUNG030TMH	52	Male	NA	Advanced	Lung	Tata Memorial Hospital
LUNG031TMH	46	Male	NA	Advanced	Lung	Tata Memorial Hospital
LUNG032TMH	35	Male	NA	Advanced	Lung	Tata Memorial Hospital
LUNG033TMH	59	Male	NA	Advanced	Lung	Tata Memorial Hospital
LUNG034TMH	57	Male	NA	Advanced	Lung	Tata Memorial Hospital
LUNG035TMH	55	Male	NA	Advanced	Lung	Tata Memorial Hospital
LUNG036TMH	53	Female	NA	Advanced	Lung	Tata Memorial Hospital
LUNG037TMH	52	Male	NA	Advanced	Lung	Tata Memorial Hospital
LUNG038TMH	69	Male	NA	Advanced	Lung	Tata Memorial Hospital
LUNG039TMH	57	Male	NA	Advanced	Lung	Tata Memorial Hospital
LUNG040TMH	53	Male	NA	Advanced	Lung	Tata Memorial Hospital
LUNG041TMH	67	Male	NA	Advanced	Lung	Tata Memorial Hospital
LUNG042TMH	56	Male	NA	Advanced	Lung	Tata Memorial Hospital
LUNG043TMH	57	Male	NA	Advanced	Lung	Tata Memorial Hospital
LUNG044TMH	48	Male	NA	Advanced	Lung	Tata Memorial Hospital
LUNG045TMH	68	Female	NA	Advanced	Lung	Tata Memorial Hospital
LUNG046TMH	39	Male	NA	Advanced	Lung	Tata Memorial Hospital
LUNG048TMH	NA	Male	NA	Advanced	Lung	Tata Memorial Hospital
LUNG049TMH	NA	Male	NA	Advanced	Lung	Tata Memorial Hospital
LUNG051TMH	70	Male	NA	Advanced	Lung	Tata Memorial Hospital
LUNG052TMH	44	Male	NA	Advanced	Lung	Tata Memorial Hospital
LUNG053TMH	65	Male	NA	Advanced	Lung	Tata Memorial Hospital
LUNG054TMH	47	Male	NA	Advanced	Lung	Tata Memorial Hospital
LUNG055TMH	73	Female	NA	Advanced	Lung	Tata Memorial Hospital
LUNG056TMH	56	Female	NA	Advanced	Lung	Tata Memorial Hospital
LUNG057TMH	34	Female	NA	Advanced	Lung	Tata Memorial Hospital
LUNG058TMH	53	Male	NA	Advanced	Lung	Tata Memorial Hospital
LUNG059TMH	45	Female	NA	Advanced	Lung	Tata Memorial Hospital
LUNG060TMH	74	Male	NA	Advanced	Lung	Tata Memorial Hospital
LUNG061TMH	29	Male	NA	Advanced	Lung	Tata Memorial Hospital
LUNG062TMH	38	Male	NA	Advanced	Lung	Tata Memorial Hospital
LUNG063TMH	43	Male	NA	Advanced	Lung	Tata Memorial Hospital
LUNG064TMH	59	Male	NA	Advanced	Lung	Tata Memorial Hospital
LUNG065TMH	64	Male	NA	Advanced	Lung	Tata Memorial Hospital
LUNG066TMH	52	Male	NA	Advanced	Lung	Tata Memorial Hospital
LUNG067TMH	44	Male	NA	Advanced	Lung	Tata Memorial Hospital
LUNG068TMH	78	Male	NA	Advanced	Lung	Tata Memorial Hospital
LUNG069TMH	21	Male	NA	Advanced	Lung	Tata Memorial Hospital
LUNG070TMH	64	Male	NA	Advanced	Lung	Tata Memorial Hospital
LUNG071TMH	63	Female	NA	Advanced	Lung	Tata Memorial Hospital
LUNG072TMH	71	Male	NA	Advanced	Lung	Tata Memorial Hospital
LUNG073TMH	43	Male	NA	Advanced	Lung	Tata Memorial Hospital
LUNG074TMH	67	Male	NA	Advanced	Lung	Tata Memorial Hospital
LUNG075TMH	46	Male	NA	Advanced	Lung	Tata Memorial Hospital
LUNG076TMH	62	Male	NA	Advanced	Lung	Tata Memorial Hospital
LUNG077TMH	67	Male	NA	Advanced	Lung	Tata Memorial Hospital
LUNG078TMH	61	Male	NA	Advanced	Lung	Tata Memorial Hospital
LUNG079TMH	70	Male	NA	Advanced	Lung	Tata Memorial Hospital
LUNG080TMH	36	Male	NA	Advanced	Lung	Tata Memorial Hospital
LUNG081TMH	47	Male	NA	Advanced	Lung	Tata Memorial Hospital
LUNG082TMH	57	Male	NA	Advanced	Lung	Tata Memorial Hospital
LUNG083TMH	63	Male	NA	Advanced	Lung	Tata Memorial Hospital
LUNG084TMH	46	Female	NA	Advanced	Lung	Tata Memorial Hospital
LUNG085TMH	62	Female	NA	Advanced	Lung	Tata Memorial Hospital
LUNG086TMH	61	Male	NA	Advanced	Lung	Tata Memorial Hospital
LUNG087TMH	63	Female	NA	Advanced	Lung	Tata Memorial Hospital
LUNG088TMH	67	Female	NA	Advanced	Lung	Tata Memorial Hospital
LUNG089TMH	68	Male	NA	Advanced	Lung	Tata Memorial Hospital
RESCH-000001395	63	Female	NA	Advanced	Lung	Sparsh Hospital
RESCH-000001402	56	Male	NA	Advanced	Lung	Sparsh Hospital
RESCH-000001404	48	Male	NA	Advanced	Lung	Sparsh Hospital
RESCH-000001525	61	Female	NA	Advanced	Lung	Sparsh Hospital
STRAN-000004986	67	Male	NA	Advanced	Lung	Aster Medcity
STRAN-2017-810	46	Female	NA	Advanced	Lung	Lokmanya Hospital
OV001	66	Female	Stage IC	Early	Ovarian	Narayana Health City
OV002	60.1	Female	Stage IV	Advanced	Ovarian	Narayana Health City
OV003	45	Female	Stage IC	Early	Ovarian	Narayana Health City
OV004	49	Female	NA	NA	Ovarian	Narayana Health City
OV005	75	Female	Stage IC	Early	Ovarian	Narayana Health City
OV006	57	Female	Stage IIIB	Advanced	Ovarian	Narayana Health City
OV007	56	Female	Stage IIIC	Advanced	Ovarian	Narayana Health City
OV008	55	Female	Stage IV	Advanced	Ovarian	Narayana Health City
OV009	50	Female	Stage IIIC	Advanced	Ovarian	Narayana Health City
SA001	69	Male	Stage IV	Advanced	Sarcoma	Paramount Nursing Home

## Sheet: S2_Patient_Survival_Follow_Up
Supplemental Table S2: Patient Survival Follow Up
Sample	Stage	Cancer	Time spent in the study (days)	Survival Status
BR002	Early	Breast	769	Alive
BR003	Early	Breast	758	Alive
BR006	Early	Breast	754	Alive
BR007	Early	Breast	748	Alive
BR008	Early	Breast	745	Alive
BR010	NA	Breast	702	Alive
BR015	Early	Breast	696	Alive
BR016	Early	Breast	688	Alive
BR017	Early	Breast	686	Alive
BR019	Early	Breast	685	Alive
BR020	Early	Breast	682	Alive
BR022	Early	Breast	674	Alive
BR023	Advanced	Breast	671	Alive
BR024	Advanced	Breast	668	Alive
BR025	Early	Breast	664	Alive
BR026	Advanced	Breast	664	Alive
BR027	Advanced	Breast	661	Alive
BR028	Advanced	Breast	652	Alive
BR030	Early	Breast	650	Alive
BR031	Early	Breast	646	Alive
BR032	Early	Breast	643	Alive
BR035	Advanced	Breast	608	Alive
BR036	Advanced	Breast	597	Alive
BR037	Early	Breast	597	Alive
BR038	Advanced	Breast	596	Alive
BR039	NA	Breast	595	Alive
CRC-002	Advanced	Colorectal	526	Dead
CRC-003	Advanced	Colorectal	581	Alive
CRC-004	Early	Colorectal	579	Alive
CRC-005	Early	Colorectal	575	Alive
CRC-006	Advanced	Colorectal	562	Alive
CRC-008	Early	Colorectal	553	Alive
CRC-012	Advanced	Colorectal	544	Alive
CRC-014	Early	Colorectal	531	Alive
CRC-017	Early	Colorectal	458	Alive
CRC-020	Advanced	Colorectal	406	Alive
CRC-021	Advanced	Colorectal	359	Alive
ES001	Advanced	Esophageal	105	Dead
LUNG001TMH	Advanced	Lung	723	Alive
LUNG002TMH	Early	Lung	710	Alive
LUNG003TMH	Early	Lung	723	Progressed
LUNG004TMH	Advanced	Lung	106	Dead
LUNG006TMH	Early	Lung	682	Progressed
LUNG007TMH	Advanced	Lung	169	Dead
LUNG008TMH	Advanced	Lung	625	Alive
LUNG011TMH	Early	Lung	547	Alive
LUNG012TMH	Early	Lung	554	Alive
LUNG013TMH	Advanced	Lung	527	Alive
LUNG014TMH	Advanced	Lung	278	Dead
LUNG016TMH	Advanced	Lung	498	Alive
LUNG017TMH	Advanced	Lung	512	Alive
LUNG018TMH	Advanced	Lung	504	Progressed
LUNG019TMH	Advanced	Lung	519	Alive
LUNG020TMH	Advanced	Lung	15	Dead
LUNG021TMH	Advanced	Lung	470	Alive
LUNG022TMH	Advanced	Lung	462	Progressed
LUNG023TMH	Advanced	Lung	454	Alive
LUNG024TMH	Advanced	Lung	451	Alive
LUNG025TMH	Advanced	Lung	427	Progressed
LUNG026TMH	Advanced	Lung	423	Progressed
LUNG027TMH	Advanced	Lung	419	Progressed
LUNG028TMH	Advanced	Lung	409	Alive
LUNG029TMH	Advanced	Lung	407	Progressed
LUNG030TMH	Advanced	Lung	372	Progressed
LUNG031TMH	Advanced	Lung	175	Dead
LUNG032TMH	Advanced	Lung	364	Progressed
LUNG037TMH	Advanced	Lung	296	Alive
LUNG041TMH	Advanced	Lung	279	Alive
LUNG042TMH	Advanced	Lung	261	Alive
LUNG045TMH	Advanced	Lung	255	Progressed
LUNG056TMH	Advanced	Lung	205	Alive
LUNG057TMH	Advanced	Lung	206	Alive
LUNG072TMH	Advanced	Lung	76	Alive
LUNG080TMH	Advanced	Lung	57	Alive
LUNG081TMH	Advanced	Lung	43	Alive
LUNG082TMH	Advanced	Lung	49	Alive
LUNG083TMH	Advanced	Lung	26	Alive
LUNG084TMH	Advanced	Lung	35	Alive
LUNG085TMH	Advanced	Lung	42	Alive
LUNG087TMH	Advanced	Lung	36	Alive
LUNG088TMH	Advanced	Lung	35	Alive
OV001	Advanced	Ovarian	752	Alive
OV002	Advanced	Ovarian	750	Progressed
OV005	Advanced	Ovarian	735	Alive
OV006	Advanced	Ovarian	588	Alive
OV008	Advanced	Ovarian	518	Alive
OV009	Advanced	Ovarian	563	Alive
RESCH-000001395	Advanced	Lung	348	Alive
RESCH-000001402	Advanced	Lung	183	Dead
RESCH-000001404	Advanced	Lung	348	Alive
RESCH-000001525	Advanced	Lung	300	Alive
SA001	Advanced	Sarcoma	29	Dead
STRAN-000004986	Advanced	Lung	470	Alive
STRAN-2017-810	Advanced	Lung	287	Alive
UB001	Advanced	Bladder	752	Alive
UB002	Advanced	Bladder	199	Dead
UB003	Advanced	Bladder	745	Alive
UB004	Early	Bladder	717	Alive
UB005	Advanced	Bladder	696	Alive
UB006	Early	Bladder	644	Alive
UB007	Advanced	Bladder	633	Alive
UB009	Advanced	Bladder	598	Alive
UB010	Early	Bladder	596	Alive
UB011	Advanced	Bladder	297	Alive
UB012	Advanced	Bladder	211	Dead

## Sheet: S3_Tumor_Mutation_Profile
Supplemental Table S3: Tumor Mutation Profile
Sample	Cancer	Stage Classification	Gene	Mutation	%Supporting Reads in Tumor	Genomic HGVS	Mutation Type	Present in BioRad List	Platform for Testing	Comment
UB001	Bladder	Early	AKT1	p.Glu17Lys	49.8	g.105246551C>T	Substitution	Validated Mutation Detection Assay	NGS
UB001	Bladder	Early	APC	p.Glu536Ter	42	g.112163683G>T	Substitution	No	NGS
UB001	Bladder	Early	FGFR3	p.Ser249Cys	40	g.1803568C>G	Substitution	Validated Mutation Detection Assay	NGS
UB002	Bladder	Early	CHEK1	c.66-1G>C	31.85	g.125497501G>C	Substitution	No	NGS
UB002	Bladder	Early	TP53	p.Tyr234Cys	65.41	g.7577580T>C	Substitution	Validated Mutation Detection Assay	NGS
UB003	Bladder	Early	CDKN1A	p.Pro82fs	41.34	g.36652121dupG	Duplication	No	NGS
UB004	Bladder	Early	TP53	p.Gln192Ter	79.35	g.7578275G>A	Substitution	Validated Mutation Detection Assay	NGS
UB005	Bladder	Early	NFE2L2	p.Ser447Ter	53.55	g.178095991G>C	Substitution	No	NGS
UB005	Bladder	Early	PIK3CA	p.Glu545Lys	41.16	g.178936091G>A	Substitution	Validated Mutation Detection Assay	NGS
UB005	Bladder	Early	TP53	p.Arg280Thr	82.47	g.7577099C>G	Substitution	Validated Mutation Detection Assay	NGS
UB005	Bladder	Early	TSC1	p.Ser54Cys	32.78	g.135802637G>C	Substitution	No	NGS
UB006	Bladder	Early	CDKN2A	p.Trp110Ter	21.2	g.21971028C>T	Substitution	Validated Mutation Detection Assay	NGS
UB007	Bladder	Early	CDKN1A	p.Asp62fs	9.92	g.36652060dupG	Duplication	No	NGS
UB007	Bladder	Early	TP53	p.Cys176Phe	16.07	g.7578403C>A	Substitution	In-silico Mutation Detection Assay	NGS
UB009	Bladder	Early	AKT1	p.Glu17Lys	86.48	g.105246551C>T	Substitution	Validated Mutation Detection Assay	NGS
UB009	Bladder	Early	EP300	p.Glu1715Ter	45.01	g.41572858G>T	Substitution	No	NGS
UB009	Bladder	Early	HRAS	p.Gly12Val	44.48	g.534288C>A	Substitution	Validated Mutation Detection Assay	NGS
UB011	Bladder	Advanced	KRAS	p.Gly12Asp	30.79	g.25398284C>T	Substitution	Validated Mutation Detection Assay	NGS
UB012	Bladder	Early	TP53	p.Ser241Phe	19.93	g.7577559G>A	Substitution	Validated Mutation Detection Assay	NGS
BR002	Breast	Early	TP53	p.Cys238Tyr	1.75	g.7577568C>T	Substitution	Validated Mutation Detection Assay	NGS
BR003	Breast	Advanced	TP53	p.Gly108fs	6.54	g.7579364delC	Deletion	No	NGS
BR004	Breast	Advanced	PIK3CA	p.His1047Arg	42.97	g.178952085A>G	Substitution	Validated Mutation Detection Assay	NGS
BR004	Breast	Advanced	PTEN	p.Ile135Val	46.22	g.89692919A>G	Substitution	No	NGS
BR004	Breast	Advanced	TP53	p.Lys305fs	43.02	g.7577023delC	Deletion	No	NGS
BR006	Breast	Advanced	PIK3CA	p.Glu545Lys	23.11	g.178936091G>A	Substitution	Validated Mutation Detection Assay	NGS
BR006	Breast	Advanced	RAF1	p.Thr641Met	38.9	g.12626038G>A	Substitution	No	NGS
BR007	Breast	Early	TP53	p.Tyr163Cys	42.24	g.7578442T>C	Substitution	Validated Mutation Detection Assay	NGS
BR008	Breast	Advanced	FANCC	p.Arg209fs	33.33	g.97912265_97912266insGTGA	Insertion	No	NGS
BR008	Breast	Advanced	PIK3CA	p.His1047Arg	28.54	g.178952085A>G	Substitution	Validated Mutation Detection Assay	NGS
BR009	Breast	Early	AKT1	p.Glu17Lys	55.83	g.105246551C>T	Substitution	Validated Mutation Detection Assay	NGS
BR015	Breast	Advanced	PIK3CA	p.His1047Arg	17.9	g.178952085A>G	Substitution	Validated Mutation Detection Assay	NGS
BR015	Breast	Advanced	RET	p.Ile852Val	44.13	g.43615140A>G	Substitution	No	NGS
BR015	Breast	Advanced	TP53	p.Ile255del	13.67	g.7577515_7577517delTGA	Deletion	No	NGS
BR016	Breast	Advanced	PTEN	c.199_209+10del	5.32	g.89685304_89685324del	Deletion	No	NGS	Metastatic
BR017	Breast	Early	PIK3CA	p.Glu545Lys	32.96	g.178936091G>A	Substitution	Validated Mutation Detection Assay	NGS
BR018	Breast	Early	PIK3CA	p.His1047Arg	51.99	g.178952085A>G	Substitution	Validated Mutation Detection Assay	NGS
BR018	Breast	Early	TP53	p.Cys242fs	41.57	g.7577558delG	Deletion	No	NGS
BR019	Breast	Early	PIK3CA	p.His1047Arg	29.84	g.178952085A>G	Substitution	Validated Mutation Detection Assay	NGS
BR019	Breast	Early	TP53	p.Val216Met	31.54	g.7578203C>T	Substitution	Validated Mutation Detection Assay	NGS
BR020	Breast	Early	PIK3CA	p.His1047Leu	7.09	g.178952085A>T	Substitution	Validated Mutation Detection Assay	NGS
BR021	Breast	Advanced	PIK3CA	p.His1047Arg	25.65	g.178952085A>G	Substitution	Validated Mutation Detection Assay	NGS
BR021	Breast	Advanced	TP53	p.Tyr220Cys	23.8	g.7578190T>C	Substitution	Validated Mutation Detection Assay	NGS
BR022	Breast	Advanced	TP53	p.Met237Ile	26.38	g.7577570C>A	Substitution	No	NGS
BR023	Breast	Advanced	TP53	p.Cys238Phe	39.41	g.7577568C>A	Substitution	In-silico Mutation Detection Assay	NGS
BR024	Breast	Early	TP53	p.Ser241del	27.68	g.7577557_7577559delAGG	Deletion	No	NGS
BR025	Breast	Advanced	PIK3CA	p.His1047Arg	6.61	g.178952085A>G	Substitution	Validated Mutation Detection Assay	NGS
BR025	Breast	Advanced	TP53	p.Arg273His	10.64	g.7577120C>T	Substitution	Validated Mutation Detection Assay	NGS
BR026	Breast	Advanced	PIK3CA	p.Glu545Lys	28.7	g.178936091G>A	Substitution	Validated Mutation Detection Assay	NGS
BR027	Breast	Advanced	MAP3K1	p.Phe279fs	8.35	g.56155738_56155741dupTGCC	Insertion	No	NGS
BR028	Breast	Early	AKT1	p.Glu17Lys	3.97	g.105246551C>T	Substitution	Validated Mutation Detection Assay	NGS
BR028	Breast	Early	PIK3CA	p.His1047Arg	50.57	g.178952085A>G	Substitution	Validated Mutation Detection Assay	NGS
BR030	Breast	Early	TP53	p.Asp228fs	7.64	g.7577595_7577598delCAGT	Deletion	No	NGS
BR031	Breast	Advanced	TP53	p.Ala74fs	44.47	g.7579463_7579466delGGGG	Deletion	No	NGS
BR032	Breast	Early	PIK3CA	p.Glu545Lys	15.57	g.178936091G>A	Substitution	Validated Mutation Detection Assay	NGS
BR035	Breast	Advanced	PIK3CA	p.His1047Leu	2.89	g.178952085A>T	Substitution	Validated Mutation Detection Assay	NGS
BR035	Breast	Advanced	TP53	p.Cys176Arg	9.04	g.7578404A>G	Substitution	In-silico Mutation Detection Assay	NGS
BR036	Breast	Early	TP53	p.Asn210fs	10.12	g.7578219_7578220insT	Insertion	No	NGS
BR037	Breast	Early	TP53	p.Arg273Leu	51.09	g.7577120C>A	Substitution	Validated Mutation Detection Assay	NGS
BR038	Breast	Advanced	TP53	p.Glu258Ter	94.23	g.7577509C>A	Substitution	In-silico Mutation Detection Assay	NGS
CRC-002	Colorectal	Advanced	KRAS	p.Gly13Asp	20.98	g.25398281C>T	Substitution	Validated Mutation Detection Assay	NGS
CRC-002	Colorectal	Advanced	TP53	p.Arg273Cys	25.69	g.7577121G>A	Substitution	Validated Mutation Detection Assay	NGS
CRC-003	Colorectal	Advanced	APC	p.Glu1265fs	36.12	g.112175080_112175081dupTG	Insertion	No	NGS
CRC-003	Colorectal	Advanced	APC	p.Arg1450Ter	26.29	g.112175639C>T	Substitution	Validated Mutation Detection Assay	NGS
CRC-003	Colorectal	Advanced	KRAS	p.Gly13Asp	31	g.25398281C>T	Substitution	Validated Mutation Detection Assay	NGS
CRC-004	Colorectal	Advanced	APC	p.Arg876Ter	15.75	g.112173917C>T	Substitution	No	NGS
CRC-004	Colorectal	Advanced	APC	p.Ser1465fs	14.35	g.112175684_112175685delAG	Deletion	No	NGS
CRC-004	Colorectal	Advanced	GNAS	p.Arg201His	18.61	g.57484421G>A	Substitution	Validated Mutation Detection Assay	NGS
CRC-004	Colorectal	Advanced	KRAS	p.Gly12Asp	16.21	g.25398284C>T	Substitution	Validated Mutation Detection Assay	NGS
CRC-004	Colorectal	Advanced	MLH1	c.885-2A>G	63.79	g.37061799A>G	Substitution	No	NGS
CRC-005	Colorectal	Early	CTNNB1	p.Thr41Ala	4.41	g.41266124A>G	Substitution	Validated Mutation Detection Assay	NGS
CRC-005	Colorectal	Early	PIK3CA	p.Glu365Lys	2.95	g.178922324G>A	Substitution	Validated Mutation Detection Assay	NGS
CRC-005	Colorectal	Early	TP53	p.Thr155Pro	3.27	g.7578467T>G	Substitution	In-silico Mutation Detection Assay	NGS
CRC-006	Colorectal	Early	APC	p.Gln789Ter	15.14	g.112173656C>T	Substitution	No	NGS
CRC-006	Colorectal	Early	APC	p.Glu1494fs	16.92	g.112175770_112175776del	Deletion	No	NGS
CRC-006	Colorectal	Early	KRAS	p.Gly12Asp	17.66	g.25398284C>T	Substitution	Validated Mutation Detection Assay	NGS
CRC-006	Colorectal	Early	TP53	p.Arg282Trp	40.12	g.7577094G>A	Substitution	Validated Mutation Detection Assay	NGS
CRC-008	Colorectal	Advanced	APC	p.Arg216Ter	28.45	g.112128143C>T	Deletion	In-silico Mutation Detection Assay	NGS
CRC-008	Colorectal	Advanced	TP53	p.Arg175His	30.97	g.7578406C>T	Substitution	Validated Mutation Detection Assay	NGS
CRC-012	Colorectal	Early	AKT1	p.Glu17Lys	3.93	g.105246551C>T	Substitution	Validated Mutation Detection Assay	NGS
CRC-012	Colorectal	Early	APC	p.Ser1276Ter	23.98	g.112175118C>G	Substitution	No	NGS
CRC-012	Colorectal	Early	APC	p.Arg1450Ter	22.32	g.112175639C>T	Substitution	Validated Mutation Detection Assay	NGS
CRC-012	Colorectal	Early	ATR	p.Ile774fs	11.28	g.142274740delT	Deletion	No	NGS
CRC-012	Colorectal	Early	BRAF	p.Leu485Trp	23.77	g.140477854A>C	Substitution	No	NGS
CRC-012	Colorectal	Early	BRAF	p.Gly469Ala	22.79	g.140481402C>G	Substitution	Validated Mutation Detection Assay	NGS
CRC-012	Colorectal	Early	FANCD2	c.378-1G>A	36.59	g.10076856G>A	Substitution	No	NGS
CRC-012	Colorectal	Early	FBXW7	p.Arg505His	9.22	g.153247288C>T	Substitution	No	NGS
CRC-012	Colorectal	Early	FBXW7	p.Arg465His	3.89	g.153249384C>T	Substitution	Validated Mutation Detection Assay	NGS
CRC-012	Colorectal	Early	MAP2K1	p.Pro124Leu	10.58	g.66729163C>T	Substitution	No	NGS
CRC-012	Colorectal	Early	MRE11A	p.Asn511fs	10.23	g.94189473delT	Deletion	No	NGS
CRC-012	Colorectal	Early	PIK3CA	p.Glu542Lys	2.18	g.178936082G>A	Substitution	Validated Mutation Detection Assay	NGS
CRC-012	Colorectal	Early	RAD50	p.Glu723fs	10.55	g.131931460dupA	Duplication	No	NGS
CRC-014	Colorectal	Advanced	APC	p.Glu1295Ter	50.87	g.112175174G>T	Substitution	In-silico Mutation Detection Assay	NGS
CRC-014	Colorectal	Advanced	TP53	p.His178Asp	45.33	g.7578398G>C	Substitution	In-silico Mutation Detection Assay	NGS
CRC-015	Colorectal	Early	KRAS	p.Gly13Asp	36.65	g.25398281C>T	Substitution	Validated Mutation Detection Assay	NGS
CRC-017	Colorectal	Advanced	NRAS	p.Gly13Arg	26.26	g.115258745C>G	Substitution	Validated Mutation Detection Assay	NGS
CRC-017	Colorectal	Advanced	TP53	p.Tyr220Asn	34.71	g.7578191A>T	Substitution	In-silico Mutation Detection Assay	NGS
CRC-020	Colorectal	Early	PTEN	p.Ile101Thr	11.11	g.89692818T>C	Substitution	In-silico Mutation Detection Assay	NGS
CRC-020	Colorectal	Early	SMAD4	p.Ser144Ter	3.43	g.48575671C>G	Substitution	In-silico Mutation Detection Assay	NGS
CRC-020	Colorectal	Early	TP53	p.Tyr327Ter	17.49	g.7576865A>C	Substitution	In-silico Mutation Detection Assay	NGS
CRC-021	Colorectal	Early	APC	p.Glu1397Ter	41.51	g.112175480G>T	Substitution	In-silico Mutation Detection Assay	NGS
CRC-021	Colorectal	Early	CDKN2A	p.Asp84Asn	19.72	g.21971108C>T	Substitution	No	NGS
CRC-021	Colorectal	Early	TP53	p.Arg175His	36.4	g.7578406C>T	Substitution	Validated Mutation Detection Assay	NGS
ES001	Esophageal	Advanced	TP53	p.Tyr236Cys	57.35	g.7577574T>C	Substitution	Validated Mutation Detection Assay	NGS
LUNG001TMH	Lung	Advanced	TP53	p.Gln331Ter	7.57	g.7576855G>A	Substitution	In-silico Mutation Detection Assay	NGS	Metastatic
LUNG002TMH	Lung	Advanced	TP53	p.Glu294fs	41.56	g.7577058delC	Deletion	No	NGS
LUNG003TMH	Lung	Advanced	PTEN	p.Glu150Gln	26.77	g.89692964G>C	Substitution	No	NGS
LUNG003TMH	Lung	Advanced	TP53	p.Gly325Ter	60.69	g.7576873C>A	Substitution	No	NGS
LUNG004TMH	Lung	Advanced	PTEN	p.Ser59Ter	17.08	g.89685281C>G	Substitution	No	NGS
LUNG004TMH	Lung	Advanced	TP53	p.Arg267Pro	44.98	g.7577138C>G	Substitution	In-silico Mutation Detection Assay	NGS
LUNG006TMH	Lung	Advanced	EGFR	p.E746_A750del	5.52	g.55242465_55242479delGGAATTAAGAGAAGC	Deletion	Validated Mutation Detection Assay	NGS
LUNG006TMH	Lung	Advanced	TP53	p.His179Gln	2.33	g.7578393A>C	Substitution	In-silico Mutation Detection Assay	NGS
LUNG007TMH	Lung	Advanced	EGFR	p.E746_A750del	NA	g.55242465_55242479delGGAATTAAGAGAAGC	Deletion	Validated Mutation Detection Assay	qPCR
LUNG008TMH	Lung	Advanced	EGFR	p.L747_P753>S	62.51	g.55242470_55242487delTAAGAGAAGCAACATCTC	Deletion	Validated Mutation Detection Assay	NGS
LUNG008TMH	Lung	Advanced	EGFR	p.Ser768Ile	27.31	g.55249005G>T	Substitution	Validated Mutation Detection Assay	NGS
LUNG011TMH	Lung	Advanced	TP53	p.Asp259Tyr	30.07	g.7577506C>A	Substitution	In-silico Mutation Detection Assay	NGS
LUNG012TMH	Lung	Advanced	CDKN2A	p.His83Tyr	4	g.21971111G>A	Substitution	No	NGS
LUNG012TMH	Lung	Advanced	EGFR	p.E746_A750del	16.65	g.55242465_55242479delGGAATTAAGAGAAGC	Deletion	Validated Mutation Detection Assay	NGS
LUNG012TMH	Lung	Advanced	TP53	p.Ser241Cys	7	g.7577559G>C	Substitution	No	NGS
LUNG013TMH	Lung	Advanced	EGFR	p.Glu709Lys	35.44	g.55241677G>A	Substitution	Validated Mutation Detection Assay	NGS
LUNG013TMH	Lung	Advanced	EGFR	p.Gly719Ser	35.43	g.55241707G>A	Substitution	Validated Mutation Detection Assay	NGS
LUNG013TMH	Lung	Advanced	TP53	p.Arg249Ser	17.28	g.7577534C>A	Substitution	Validated Mutation Detection Assay	NGS
LUNG014TMH	Lung	Advanced	TP53	p.Cys275Phe	22.78	g.7577114C>A	Substitution	In-silico Mutation Detection Assay	NGS
LUNG016TMH	Lung	Advanced	EGFR	p.Ser768_Asp770dup	42.96	g.55249003_55249011dup9	Duplication	No	NGS
LUNG017TMH	Lung	Advanced	EGFR	p.Leu858Arg	63.38	g.55259515T>G	Substitution	Validated Mutation Detection Assay	NGS
LUNG017TMH	Lung	Advanced	TP53	p.Gly262Val	42.75	g.7577153C>A	Substitution	In-silico Mutation Detection Assay	NGS
LUNG018TMH	Lung	Advanced	EGFR	p.Leu858Arg	72.19	g.55259515T>G	Substitution	Validated Mutation Detection Assay	NGS
LUNG018TMH	Lung	Advanced	EGFR	p.Leu858Arg	72.19	g.55259515T>G	Substitution	Validated Mutation Detection Assay	NGS
LUNG019TMH	Lung	Advanced	CDKN2A	p.Ala109_Asp125del	6.3	g.21970982_21971032del	Deletion	No	NGS
LUNG019TMH	Lung	Advanced	EGFR	p.Ile740_Lys745dup	59.85	g.55242445_55242462dupAAAATTCCCGTCGCTATC	Duplication	No	NGS
LUNG019TMH	Lung	Advanced	TP53	p.Gly245Val	9.58	g.7577547C>A	Substitution	In-silico Mutation Detection Assay	NGS
LUNG019TMH	Lung	Advanced	TP53	c.673-1G>A	2.09	g.7577609C>T	Substitution	No	NGS
LUNG019TMH	Lung	Advanced	TP53	p.Arg213Ter	5.39	g.7578212G>A	Substitution	Validated Mutation Detection Assay	NGS
LUNG020TMH	Lung	Advanced	TP53	p.Arg156Gly	54.28	g.7578464G>C	Substitution	No	NGS
LUNG021TMH	Lung	Advanced	TP53	p.Tyr205Ser	35.99	g.7578235T>G	Substitution	In-silico Mutation Detection Assay	NGS
LUNG022TMH	Lung	Advanced	TP53	c.673-2A>C	19.45	g.7577610T>G	Substitution	No	NGS
LUNG023TMH	Lung	Advanced	KRAS	p.Gly13Cys	63.44	g.25398282C>A	Substitution	Validated Mutation Detection Assay	NGS
LUNG024TMH	Lung	Advanced	KRAS	p.Gly12Val	30.54	g.25398284C>A	Substitution	Validated Mutation Detection Assay	NGS
LUNG029TMH	Lung	Advanced	EGFR	p.E746_A750del	NA	g.55242466_55242480delGAATTAAGAGAAGCA	Deletion	Validated Mutation Detection Assay	qPCR
LUNG030TMH	Lung	Advanced	EGFR	p.E746_A750del	NA	g.55242465_55242479delGGAATTAAGAGAAGC	Deletion	Validated Mutation Detection Assay	qPCR
LUNG032TMH	Lung	Advanced	EGFR	p.E746_A750del	NA	g.55242466_55242480delGAATTAAGAGAAGCA	Deletion	Validated Mutation Detection Assay	qPCR
LUNG042TMH	Lung	Advanced	EGFR	p.L747_P753delinsS	NA	g.55242469_55242487del	Deletion	Validated Mutation Detection Assay	qPCR
LUNG045TMH	Lung	Advanced	EGFR	p.Leu858Arg	NA	g.55259515T>G	Substitution	Validated Mutation Detection Assay	qPCR
RESCH-000001395	Lung	Advanced	EGFR	p.Leu858Arg	NA	g.55259515T>G	Substitution	Validated Mutation Detection Assay	NGS
RESCH-000001404	Lung	Advanced	TP53	p.Arg249Ser	NA	g.7577534C>A	Substitution	Validated Mutation Detection Assay	NGS
RESCH-000001525	Lung	Advanced	EGFR	p.Thr790Met	NA	g.55249071C>T	Substitution	Validated Mutation Detection Assay	NGS
RESCH-000001525	Lung	Advanced	EGFR	p.Leu858Arg	NA	g.55259515T>G	Substitution	Validated Mutation Detection Assay	NGS
STRAN-000004986	Lung	Advanced	EGFR	p.Thr790Met	NA	g.55249071C>T	Substitution	Validated Mutation Detection Assay	NGS
STRAN-2017-810	Lung	Advanced	EGFR	p.Leu858Arg	NA	g.55259515T>G	Substitution	Validated Mutation Detection Assay	qPCR
STRAN-2017-810	Lung	Advanced	EGFR	p.Thr790Met	NA	g.55249071C>T	Substitution	Validated Mutation Detection Assay	qPCR
OV001	Ovarian	Early	TP53	p.Cys135Tyr	87.95	g.7578526C>T	Substitution	Validated Mutation Detection Assay	NGS
OV002	Ovarian	Advanced	PDGFRA	p.Val561Asp	9	g.55141036T>A	Substitution	In-silico Mutation Detection Assay	NGS	Metastatic
OV002	Ovarian	Advanced	TP53	p.Glu298Ter	23.28	g.7577046C>A	Substitution	In-silico Mutation Detection Assay	NGS	Metastatic
OV005	Ovarian	Early	ATM	p.Arg1618Ter	50.46	g.108165729C>T	Substitution	No	NGS
OV005	Ovarian	Early	CTNNB1	p.Thr41Ala	35.98	g.41266124A>G	Substitution	Validated Mutation Detection Assay	NGS
OV006	Ovarian	Advanced	TP53	p.Arg248Trp	5.34	g.7577539G>A	Substitution	Validated Mutation Detection Assay	NGS	Metastatic
OV008	Ovarian	Advanced	TP53	p.Val216Leu	72.93	g.7578203C>A	Substitution	In-silico Mutation Detection Assay	NGS	Metastatic
OV009	Ovarian	Advanced	AR	p.Pro392Ser	38.6	g.66766162C>T	Substitution	No	NGS	Metastatic
OV009	Ovarian	Advanced	TP53	c.559+1 G>T	4.4	g.7578370C>T	Substitution	No	NGS	Metastatic
SA001	Sarcoma	Advanced	TP53	p.Gly245Cys	36.82	g.7577548C>A	Substitution	Validated Mutation Detection Assay	NGS	Metastatic
UB010	Bladder	Advanced	No SNP	No SNP	NA	NA	NA	NA	NGS	Metastatic
LUNG025TMH	Lung	Advanced	No SNP	No SNP	NA	NA	NA	NA	qPCR
LUNG026TMH	Lung	Advanced	No SNP	No SNP	NA	NA	NA	NA	qPCR
LUNG027TMH	Lung	Advanced	No SNP	No SNP	NA	NA	NA	NA	qPCR
LUNG028TMH	Lung	Advanced	No SNP	No SNP	NA	NA	NA	NA	qPCR
LUNG031TMH	Lung	Advanced	No SNP	No SNP	NA	NA	NA	NA	qPCR
LUNG033TMH	Lung	Advanced	No SNP	No SNP	NA	NA	NA	NA	qPCR
LUNG034TMH	Lung	Advanced	No SNP	No SNP	NA	NA	NA	NA	qPCR
LUNG035TMH	Lung	Advanced	No SNP	No SNP	NA	NA	NA	NA	qPCR
LUNG036TMH	Lung	Advanced	No SNP	No SNP	NA	NA	NA	NA	qPCR
LUNG037TMH	Lung	Advanced	No SNP	No SNP	NA	NA	NA	NA	qPCR
LUNG038TMH	Lung	Advanced	No SNP	No SNP	NA	NA	NA	NA	qPCR
LUNG039TMH	Lung	Advanced	No SNP	No SNP	NA	NA	NA	NA	qPCR
LUNG040TMH	Lung	Advanced	No SNP	No SNP	NA	NA	NA	NA	qPCR
LUNG041TMH	Lung	Advanced	No SNP	No SNP	NA	NA	NA	NA	qPCR
LUNG043TMH	Lung	Advanced	No SNP	No SNP	NA	NA	NA	NA	qPCR
LUNG044TMH	Lung	Advanced	No SNP	No SNP	NA	NA	NA	NA	qPCR
LUNG046TMH	Lung	Advanced	No SNP	No SNP	NA	NA	NA	NA	qPCR
LUNG051TMH	Lung	Advanced	No SNP	No SNP	NA	NA	NA	NA	qPCR
LUNG052TMH	Lung	Advanced	No SNP	No SNP	NA	NA	NA	NA	qPCR
LUNG053TMH	Lung	Advanced	No SNP	No SNP	NA	NA	NA	NA	qPCR
UB008	Bladder	Advanced	No SNP	No SNP	NA	NA	NA	NA	NGS
BR010	Breast	Advanced	No SNP	No SNP	NA	NA	NA	NA	NGS
BR011	Breast	Advanced	No SNP	No SNP	NA	NA	NA	NA	NGS
BR013	Breast	Early	No SNP	No SNP	NA	NA	NA	NA	NGS
BR014	Breast	Early	No SNP	No SNP	NA	NA	NA	NA	NGS
BR029	Breast	Advanced	No SNP	No SNP	NA	NA	NA	NA	NGS
BR039	Breast	Advanced	No SNP	No SNP	NA	NA	NA	NA	NGS
CRC-018	Colorectal	Advanced	No SNP	No SNP	NA	NA	NA	NA	NGS	Metastatic
OV003	Ovarian	Early	No SNP	No SNP	NA	NA	NA	NA	NGS
OV007	Ovarian	Advanced	No SNP	No SNP	NA	NA	NA	NA	NGS	Metastatic
LUNG005TMH	Lung	Advanced	No SNP	No SNP	NA	NA	NA	NA	NGS
LUNG054TMH	Lung	Advanced	No SNP	No SNP	NA	NA	NA	NA	NGS
LUNG055TMH	Lung	Advanced	No SNP	No SNP	NA	NA	NA	NA	NGS
LUNG056TMH	Lung	Advanced	EGFR	Exon 19 Del	NA	NA	Deletion	Validated Mutation Detection Assay	qPCR
LUNG057TMH	Lung	Advanced	EGFR	Exon 19 Del	NA	NA	Deletion	Validated Mutation Detection Assay	qPCR
LUNG060TMH	Lung	Advanced	No SNP	No SNP	NA	NA	NA	NA	NGS
LUNG061TMH	Lung	Advanced	No SNP	No SNP	NA	NA	NA	NA	NGS
LUNG062TMH	Lung	Advanced	No SNP	No SNP	NA	NA	NA	NA	NGS
LUNG065TMH	Lung	Advanced	No SNP	No SNP	NA	NA	NA	NA	NGS
LUNG066TMH	Lung	Advanced	No SNP	No SNP	NA	NA	NA	NA	NGS
LUNG067TMH	Lung	Advanced	No SNP	No SNP	NA	NA	NA	NA	NGS
LUNG068TMH	Lung	Advanced	No SNP	No SNP	NA	NA	NA	NA	NGS
LUNG070TMH	Lung	Advanced	No SNP	No SNP	NA	NA	NA	NA	NGS
LUNG071TMH	Lung	Advanced	No SNP	No SNP	NA	NA	NA	NA	NGS
LUNG072TMH	Lung	Advanced	EGFR	p.Leu858Arg	NA	g.55259515T>G	Substitution	Validated Mutation Detection Assay	qPCR
LUNG073TMH	Lung	Advanced	No SNP	No SNP	NA	NA	NA	NA	NGS
LUNG074TMH	Lung	Advanced	No SNP	No SNP	NA	NA	NA	NA	NGS
LUNG075TMH	Lung	Advanced	No SNP	No SNP	NA	NA	NA	NA	NGS
LUNG076TMH	Lung	Advanced	No SNP	No SNP	NA	NA	NA	NA	NGS
LUNG077TMH	Lung	Advanced	No SNP	No SNP	NA	NA	NA	NA	NGS
LUNG078TMH	Lung	Advanced	No SNP	No SNP	NA	NA	NA	NA	NGS
LUNG079TMH	Lung	Advanced	No SNP	No SNP	NA	NA	NA	NA	NGS
LUNG080TMH	Lung	Advanced	No SNP	No SNP	NA	NA	NA	NA	NGS
LUNG081TMH	Lung	Advanced	EGFR	Exon 19 Del	NA	NA	Deletion	Validated Mutation Detection Assay	qPCR
LUNG082TMH	Lung	Advanced	EGFR	p.Leu858Arg	NA	g.55259515T>G	Substitution	Validated Mutation Detection Assay	qPCR
LUNG084TMH	Lung	Advanced	EGFR	Exon 19 Del	NA	NA	Deletion	Validated Mutation Detection Assay	qPCR
LUNG085TMH	Lung	Advanced	EGFR	p.Leu858Arg	NA	g.55259515T>G	Substitution	Validated Mutation Detection Assay	qPCR
LUNG086TMH	Lung	Advanced	No SNP	No SNP	NA	NA	NA	NA	NGS
LUNG087TMH	Lung	Advanced	EGFR	Exon 19 Del	NA	NA	Deletion	Validated Mutation Detection Assay	qPCR
LUNG088TMH	Lung	Advanced	EGFR	p.Leu858Arg	NA	g.55259515T>G	Substitution	Validated Mutation Detection Assay	qPCR
LUNG089TMH	Lung	Advanced	No SNP	No SNP	NA	NA	NA	NA	NGS
RESCH-000001402	Lung	Advanced	KRAS	p.Gly12Cys	3.71	g.25398285C>A	Substitution	Validated Mutation Detection Assay	NGS
						STRAN-2017-810	#N/A
						OV001	#N/A
						OV002	#N/A
						OV003	#N/A
						OV004	#N/A
						OV005	#N/A
						OV006	#N/A
						OV007	#N/A
						OV008	#N/A
						OV009	#N/A
						SA001	#N/A

## Sheet: S4_Performance_characteristics_
Supplemental Table S4: Precision and Recall using EGFR Loci
ddPCR	Status in the Solid Tumor		Status in the cfDNA
Sample	Exon 19	p.L858R	Exon 19	p.L858R		#Loci	ddPCR	NGS
LUNG006TMH	MT	WT	MT	WT		True Positives	23	10
LUNG007TMH	MT	WT	MT	WT		True Negatives	113	116
LUNG008TMH	MT	WT	MT	WT		False Positives	2	3
LUNG012TMH	MT	WT	MT	WT		False Negatives	0	0
LUNG017TMH	WT	MT	WT	MT
LUNG018TMH	WT	MT	WT	MT
LUNG019TMH	MT	WT	MT	WT
LUNG021TMH	WT	WT	WT	WT
LUNG022TMH	WT	WT	WT	WT		* ddPCR and NGS confirmed the presence of the variant in the liquid biopsy
LUNG023TMH	WT	WT	WT	WT
LUNG024TMH	WT	WT	WT	WT
LUNG025TMH	WT	WT	WT	WT
LUNG026TMH	WT	WT	WT	WT
LUNG027TMH	WT	WT	WT	WT
LUNG028TMH	WT	WT	WT	WT
LUNG029TMH	MT	WT	MT	WT
LUNG030TMH	MT	WT	MT	WT
LUNG031TMH	WT	WT	WT	MT*
LUNG032TMH	MT	WT	MT	WT
LUNG033TMH	WT	WT	WT	WT
LUNG034TMH	WT	WT	WT	WT
LUNG035TMH	WT	WT	WT	WT
LUNG036TMH	WT	WT	WT	WT
LUNG037TMH	WT	WT	WT	WT
LUNG038TMH	WT	WT	WT	WT
LUNG039TMH	WT	WT	WT	WT
LUNG040TMH	WT	WT	WT	WT
RESCH-000001395	WT	MT	WT	MT
RESCH-000001525	WT	MT	WT	MT
LUNG041TMH	WT	WT	WT	MT*
LUNG042TMH	MT	WT	MT	WT
LUNG043TMH	WT	WT	WT	WT
LUNG044TMH	WT	WT	WT	WT
LUNG045TMH	WT	MT	WT	MT
LUNG046TMH	WT	WT	WT	WT
LUNG051TMH	WT	WT	WT	WT
LUNG052TMH	WT	WT	WT	WT
LUNG053TMH	WT	WT	WT	WT
LUNG054TMH	WT	WT	WT	WT
LUNG055TMH	WT	WT	WT	WT
LUNG056TMH	MT	WT	MT	WT
LUNG057TMH	MT	WT	MT	WT
LUNG060TMH	WT	WT	WT	WT
LUNG061TMH	WT	WT	WT	WT
LUNG062TMH	WT	WT	WT	WT
LUNG065TMH	WT	WT	WT	WT
LUNG066TMH	WT	WT	WT	WT
LUNG067TMH	WT	WT	WT	WT
LUNG068TMH	WT	WT	WT	WT
LUNG070TMH	WT	WT	WT	WT
LUNG071TMH	WT	WT	WT	WT
LUNG072TMH	WT	MT	WT	MT
LUNG073TMH	WT	WT	WT	WT
LUNG074TMH	WT	WT	WT	WT
LUNG075TMH	WT	WT	WT	WT
LUNG076TMH	WT	WT	WT	WT
LUNG077TMH	WT	WT	WT	WT
LUNG078TMH	WT	WT	WT	WT
LUNG079TMH	WT	WT	WT	WT
LUNG080TMH	WT	WT	WT	WT
LUNG081TMH	MT	WT	MT	WT
LUNG082TMH	WT	MT	WT	MT
LUNG084TMH	MT	WT	MT	WT
LUNG085TMH	WT	MT	WT	MT
LUNG086TMH	WT	WT	WT	WT
LUNG087TMH	MT	WT	MT	WT
LUNG088TMH	WT	MT	WT	MT
LUNG089TMH	WT	WT	WT	WT
NGS	Status in the Solid Tumor		Status in the cfDNA
Sample	Exon 19	p.L858R	Exon 19	p.L858R
BR002	WT	WT	WT	WT
BR003	WT	WT	WT	WT
BR006	WT	WT	WT	WT
BR007	WT	WT	MT	WT
BR010	WT	WT	WT	WT
BR015	WT	WT	WT	WT
BR016	WT	WT	WT	WT
BR017	WT	WT	WT	WT
BR020	WT	WT	WT	WT
BR022	WT	WT	WT	WT
BR023	WT	WT	WT	WT
BR024	WT	WT	WT	WT
BR025	WT	WT	WT	WT
BR028	WT	WT	WT	WT
BR029	MT	WT	MT	WT
BR030	WT	WT	WT	WT
BR031	WT	WT	WT	WT
BR036	WT	WT	WT	WT
BR038	WT	WT	WT	WT
BR039	WT	WT	WT	WT
CRC-002	WT	WT	WT	WT
CRC-008	WT	WT	WT	WT
CRC-012	WT	WT	WT	WT
CRC-014	WT	WT	WT	WT
CRC-017	WT	WT	WT	WT
CRC-020	WT	WT	WT	WT
ES001	WT	WT	WT	WT
LUNG001TMH	WT	WT	WT	WT
LUNG002TMH	WT	WT	WT	WT
LUNG003TMH	WT	WT	WT	WT
LUNG004TMH	WT	WT	WT	WT
LUNG007TMH	MT	WT	MT	WT
LUNG008TMH	MT	WT	MT	WT
LUNG011TMH	WT	WT	WT	WT
LUNG012TMH	MT	WT	MT	WT
LUNG014TMH	WT	WT	WT	WT
LUNG016TMH	WT	WT	MT	WT
LUNG017TMH	WT	MT	WT	MT
LUNG019TMH	MT	WT	MT	WT
LUNG020TMH	WT	WT	WT	WT
LUNG021TMH	WT	WT	WT	WT
LUNG022TMH	WT	WT	WT	WT
LUNG023TMH	WT	WT	WT	WT
LUNG029TMH	WT	WT	WT	WT
LUNG030TMH	MT	WT	MT	WT
LUNG031TMH	WT	WT	WT	MT*
LUNG032TMH	MT	WT	MT	WT
OV001	WT	WT	WT	WT
OV002	WT	WT	WT	WT
OV008	WT	WT	WT	WT
OV009	WT	WT	WT	WT
RESCH-000001525	WT	MT	WT	MT
SA001	WT	WT	WT	WT
STRAN-2017-810	WT	MT	WT	MT
UB001	WT	WT	WT	WT
UB002	WT	WT	WT	WT
UB003	WT	WT	WT	WT
UB004	WT	WT	WT	WT
UB005	WT	WT	WT	WT
UB006	WT	WT	WT	WT
UB007	WT	WT	WT	WT
UB010	WT	WT	WT	WT
UB012	WT	WT	WT	WT

## Sheet: S5_Cross-Platform_validation
Supplemental Table S5: Cross-Platform Validation
Sample	Tissue	Gene	Mutation	Detected by ddPCR	Detected by NGS
BR006	Breast	PIK3CA	p.Glu545Lys	No	No
BR007	Breast	TP53	p.Tyr163Cys	Yes	Yes
BR015	Breast	PIK3CA	p.His1047Arg	No	No
BR025	Breast	PIK3CA	p.His1047Arg	Yes	No
BR028	Breast	PIK3CA	p.His1047Arg	No	No
CRC-002	Colorectal	KRAS	p.Gly12Asp	Yes	Yes
CRC-002	Colorectal	TP53	p.Arg273Cys	Yes	Yes
CRC-017	Colorectal	NRAS	p.Gly13Arg	Yes	Yes
ES001	Esophageal	TP53	p.Tyr236Cys	Yes	Yes
LUNG007TMH	Lung	EGFR	p.Glu746_Ala750del	Yes	Yes
LUNG008TMH	Lung	EGFR	p.Ser768Ile	Yes	Yes
LUNG008TMH	Lung	EGFR	p.Leu747_Pro753>Ser	Yes	Yes
LUNG012TMH	Lung	EGFR	p.Glu746_Ala750del	Yes	Yes
LUNG017TMH	Lung	EGFR	p.Leu858Arg	Yes	Yes
LUNG019TMH	Lung	EGFR	p.Ile740_Lys745dup	Yes	Yes
LUNG029TMH	Lung	EGFR	p.Glu746_Ala750del	Yes	Yes
LUNG030TMH	Lung	EGFR	p.Glu746_Ala750del	Yes	Yes
LUNG031TMH	Lung	EGFR	p.Leu858Arg	Yes	Yes
LUNG032TMH	Lung	EGFR	p.Glu746_Ala750del	Yes	Yes
OV001	Ovarian	TP53	p.Cys135Tyr	Yes	Yes
RESCH-000001525	Lung	EGFR	p.Thr790Met	Yes	Yes
RESCH-000001525	Lung	EGFR	p.Leu858Arg	Yes	Yes
STRAN-2017-810	Lung	EGFR	p.Thr790Met	Yes	Yes
UB001	Bladder	AKT1	p.Glu17Lys	No	No
UB002	Bladder	TP53	p.Tyr234Cys	Yes	Yes
UB004	Bladder	TP53	p.Gln192Ter	No	No
UB005	Bladder	PIK3CA	p.Glu545Lys	No	No
UB012	Bladder	TP53	p.Ser241Phe	Yes	Yes
		OV001	#N/A

## Sheet: S6_Concordance_data
Supplemental Table S6: Sample Concordance Data
ddPCR
Name/Code	Tissue	Stage Classification	Gene	Mutation	%SR in Tumor	Input DNA (ng)	Copies specific to sample	frequency	%mutant freq	Concordance	Copies per ml plasma	Yield (ng/ml)
UB001	Bladder	Early	AKT1	p.Glu17Lys	49.8	33	0	0	0	No	0	10.5
UB002	Bladder	Early	TP53	p.Tyr234Cys	65.41	8.4	356	0.139857	13.9857	Yes	1144.29	27
UB004	Bladder	Early	TP53	p.Gln192Ter	79.35	66	1.4	7e-05	0.007	No	2.86364	135
UB005	Bladder	Early	PIK3CA	p.Glu545Lys	41.16	30	0	0	0	No	0	21.75
UB009	Bladder	Early	HRAS	p.Gly12Val	44.48	11	0	0	0	No	0	17
UB011	Bladder	Advanced	KRAS	p.Gly12Asp	30.79	33	14	0.0014	0.14	Yes	14.3182	33.75
UB012	Bladder	Early	TP53	p.Ser241Phe	19.93	33	4120	0.412	41.2	Yes	6947.82	55.65
BR006	Breast	Advanced	PIK3CA	p.Glu545Lys	23.11	30	0	0	0	No	0	31.13
BR007	Breast	Early	TP53	p.Tyr163Cys	42.24	27	54	0.0066	0.66	Yes	14.26	7.13
BR008	Breast	Advanced	PIK3CA	p.His1047Arg	28.54	30	1.8	0.000198	0.0198	No	1.23	20.5
BR015	Breast	Advanced	PIK3CA	p.His1047Arg	17.9	12	1	0.000275	0.0275	No	3.21917	38.63
BR019	Breast	Early	PIK3CA	p.His1047Arg	29.84	60	0	0	0	No	0	24.23
BR025	Breast	Advanced	PIK3CA	p.His1047Arg	6.61	11	1.8	0.00054	0.054	Yes	2.73927	16.74
BR026	Breast	Advanced	PIK3CA	p.Glu545Lys	28.7	33	1.8	0.00018	0.018	No	0.736364	13.5
BR028	Breast	Early	PIK3CA	p.His1047Arg	50.57	17	0	0	0	No	0	15.43
BR032	Breast	Early	PIK3CA	p.Glu545Lys	15.58	30	7	0.00077	0.077	Yes	4.2	18
BR035	Breast	Advanced	PIK3CA	p.His1047Leu	2.89	33	0	0	0	No	0	11.38
BR037	Breast	Early	TP53	p.Arg273leu	51.9	33	0	0	0	No	0	24.85
CRC-002	Colorectal	Advanced	KRAS	p.Gly13Asp	20.98	33	22.2	0.00222	0.222	Yes	17.6591	26.25
CRC-002	Colorectal	Advanced	TP53	p.Arg273Cys	25.69	10	58	0.01914	1.914	Yes	152.25	26.25
CRC-003	Colorectal	Advanced	APC	p.Arg1450Ter	26.29	25	10.2	0.0013464	0.13464	Yes	12.701	31.13
CRC-003	Colorectal	Advanced	KRAS	p.Gly13Asp	31	33	20.4	0.00204	0.204	Yes	19.244	31.13
CRC-004	Colorectal	Advanced	KRAS	p.Gly12Asp	16.21	43	0	0	0	No	0	50.25
CRC-005	Colorectal	Early	PIK3CA	p.Glu365Lys	2.95	33	1.4	0.00014	0.014	No	1.27273	30
CRC-006	Colorectal	Early	KRAS	p.Gly12Asp	17.66	15	5.4	0.001188	0.1188	Yes	10.8	30
CRC-006	Colorectal	Early	TP53	p.Arg282Trp	40.12	33	16.8	0.00168	0.168	Yes	11.7091	23
CRC-017	Colorectal	Advanced	NRAS	p.Gly13Arg	26.26	33	83	0.0083	0.83	Yes	35.6648	14.18
CRC-021	Colorectal	Early	TP53	p.Arg175His	35.4	33	20	0.002	0.2	Yes	32.2727	53.25
ES001	Esophageal	Advanced	TP53	p.Tyr236Cys	57.35	33	860	0.086	8.6	Yes	2084.85	80
LUNG006TMH	Lung	Advanced	EGFR	p.E746_A750del	5.52	11	13	0.0039	0.39	Yes	39	33
LUNG007TMH	Lung	Advanced	EGFR	p.E746_A750del	NA	33	9500	0.95	95	Yes	8313.94	28.88
LUNG008TMH	Lung	Advanced	EGFR	p.Ser768Ile	27.31	10	19	0.00627	0.627	Yes	96.197	50.63
LUNG008TMH	Lung	Advanced	EGFR	p.L747_P753>S	62.51	33	74	0.0074	0.74	Yes	113.534	50.63
LUNG012TMH	Lung	Advanced	EGFR	p.E746_A750del	16.65	11	592	0.1776	17.76	Yes	774.982	14.4
LUNG013TMH	Lung	Advanced	EGFR	p.Gly719Ser	35.43	33	5.2	0.00052	0.052	Yes	3.63055	23.04
LUNG017TMH	Lung	Advanced	EGFR	p.Leu858Arg	63.38	33	3120	0.312	31.2	Yes	2872.29	30.38
LUNG018TMH	Lung	Advanced	EGFR	p.Leu858Arg	72.19	33	536	0.0536	5.36	Yes	1201.94	74
LUNG019TMH	Lung	Advanced	EGFR	p.Ile740_Lys745dup	59.85	33	7.8	0.00078	0.078	Yes	4.48618	18.98
LUNG024TMH	Lung	Advanced	KRAS	p.Gly12Val	30.54	7	0	0	0	No	0	0
LUNG025TMH	Lung	Advanced	EGFR	p.Leu858Arg	NA	33	0	0	0	Yes	0	21.75
LUNG025TMH	Lung	Advanced	EGFR	Exon 19 Deletions	NA	33	0	0	0	Yes	0	21.75
LUNG026TMH	Lung	Advanced	EGFR	p.Leu858Arg	NA	16.5	0	0	0	Yes	0	19.125
LUNG026TMH	Lung	Advanced	EGFR	Exon 19 Deletions	NA	16.5	0	0	0	Yes	0	19.125
LUNG027TMH	Lung	Advanced	EGFR	p.Leu858Arg	NA	16.5	0	0	0	Yes	0	37.5
LUNG027TMH	Lung	Advanced	EGFR	Exon 19 Deletions	NA	16.5	0	0	0	Yes	0	37.5
LUNG028TMH	Lung	Advanced	EGFR	p.Leu858Arg	NA	16.5	0	0	0	Yes	0	18.75
LUNG028TMH	Lung	Advanced	EGFR	Exon 19 Deletions	NA	16.5	0	0	0	Yes	0	18.75
LUNG029TMH	Lung	Advanced	EGFR	p.E746_A750del	NA	16.5	30	0.006	0.6	Yes	58.6364	32.25
LUNG030TMH	Lung	Advanced	EGFR	p.E746_A750del	NA	33	256	0.0256	2.56	Yes	901.818	116.25
LUNG031TMH	Lung	Advanced	EGFR	p.Leu858Arg	NA	33	732	0.0732	7.32	No	10.2036	0.46
LUNG032TMH	Lung	Advanced	EGFR	p.Leu858Arg	NA	33	792	0.0792	7.92	Yes	2376	99
LUNG032TMH	Lung	Advanced	EGFR	p.Glu746_Ala750del	NA	33	0	0	0	Yes	0	99
LUNG033TMH	Lung	Advanced	EGFR	p.Leu858Arg	NA	33	0	0	0	Yes	0	25.5
LUNG033TMH	Lung	Advanced	EGFR	Exon 19 Deletions	NA	33	0	0	0	Yes	0	25.5
LUNG034TMH	Lung	Advanced	EGFR	p.Leu858Arg	NA	33	0	0	0	Yes	0	42.75
LUNG034TMH	Lung	Advanced	EGFR	Exon 19 Deletions	NA	33	0	0	0	Yes	0	42.75
LUNG035TMH	Lung	Advanced	EGFR	p.Leu858Arg	NA	33	0	0	0	Yes	0	33
LUNG035TMH	Lung	Advanced	EGFR	Exon 19 Deletions	NA	33	0	0	0	Yes	0	33
LUNG036TMH	Lung	Advanced	EGFR	p.Leu858Arg	NA	16.5	0	0	0	Yes	0	14.625
LUNG036TMH	Lung	Advanced	EGFR	Exon 19 Deletions	NA	16.5	0	0	0	Yes	0	14.625
LUNG037TMH	Lung	Advanced	EGFR	p.Leu858Arg	NA	16.5	0	0	0	Yes	0	27
LUNG037TMH	Lung	Advanced	EGFR	Exon 19 Deletions	NA	16.5	3.8	0.00076	0.076	Yes	6.21818	27
LUNG038TMH	Lung	Advanced	EGFR	p.Leu858Arg	NA	33	0	0	0	Yes	0	46.5
LUNG038TMH	Lung	Advanced	EGFR	Exon 19 Deletions	NA	33	0	0	0	Yes	0	46.5
LUNG039TMH	Lung	Advanced	EGFR	p.Leu858Arg	NA	33	0	0	0	Yes	0	32.25
LUNG039TMH	Lung	Advanced	EGFR	Exon 19 Deletions	NA	33	0	0	0	Yes	0	32.25
LUNG040TMH	Lung	Advanced	EGFR	p.Leu858Arg	NA	33	0	0	0	Yes	0	23.625
LUNG040TMH	Lung	Advanced	EGFR	Exon 19 Deletions	NA	33	0	0	0	Yes	0	23.625
LUNG041TMH	Lung	Advanced	EGFR	p.Leu858Arg	NA	10	18.6	0.006138	0.6138	No	38.3625	20.625
LUNG041TMH	Lung	Advanced	EGFR	Exon 19 Deletions	NA	10	0	0	0	Yes	0	20.625
LUNG042TMH	Lung	Advanced	EGFR	p.Leu858Arg	NA	10	0	0	0	Yes	0	42
LUNG042TMH	Lung	Advanced	EGFR	Exon 19 Deletions	NA	10	148	0.04884	4.884	Yes	621.6	42
LUNG043TMH	Lung	Advanced	EGFR	p.Leu858Arg	NA	10	0	0	0	Yes	0	22.125
LUNG043TMH	Lung	Advanced	EGFR	Exon 19 Deletions	NA	10	0	0	0	Yes	0	22.125
LUNG044TMH	Lung	Advanced	EGFR	p.Leu858Arg	NA	10	0	0	0	Yes	0	9.375
LUNG044TMH	Lung	Advanced	EGFR	Exon 19 Deletions	NA	10	0	0	0	Yes	0	9.375
LUNG045TMH	Lung	Advanced	EGFR	p.Leu858Arg	NA	10	1878	0.61974	61.974	Yes	5141.02	27.375
LUNG045TMH	Lung	Advanced	EGFR	Exon 19 Deletions	NA	10	0	0	0	Yes	0	27.375
LUNG046TMH	Lung	Advanced	EGFR	p.Leu858Arg	NA	10	0	0	0	Yes	0	29.25
LUNG046TMH	Lung	Advanced	EGFR	Exon 19 Deletions	NA	10	0	0	0	Yes	0	29.25
LUNG051TMH	Lung	Advanced	EGFR	p.Leu858Arg	NA	10	0	0	0	Yes	0	57
LUNG051TMH	Lung	Advanced	EGFR	Exon 19 Deletions	NA	10	0	0	0	Yes	0	57
LUNG052TMH	Lung	Advanced	EGFR	p.Leu858Arg	NA	10	0	0	0	Yes	0	22.875
LUNG052TMH	Lung	Advanced	EGFR	Exon 19 Deletions	NA	10	0	0	0	Yes	0	22.875
LUNG053TMH	Lung	Advanced	EGFR	p.Leu858Arg	NA	10	0	0	0	Yes	0	19.5
LUNG053TMH	Lung	Advanced	EGFR	Exon 19 Deletions	NA	10	0	0	0	Yes	0	19.5
LUNG054TMH	Lung	Advanced	EGFR	Exon 19 Deletions	NA	10	0	0	0	Yes	0	108.75
LUNG054TMH	Lung	Advanced	EGFR	p.Leu858Arg	NA	10	0	0	0	Yes	0	108.75
LUNG055TMH	Lung	Advanced	EGFR	Exon 19 Deletions	NA	10	0	0	0	Yes	0	33
LUNG055TMH	Lung	Advanced	EGFR	p.Leu858Arg	NA	10	0	0	0	Yes	0	33
LUNG056TMH	Lung	Advanced	EGFR	Exon 19 Deletions	NA	10	178	0.05874	5.874	Yes	407.175	22.875
LUNG056TMH	Lung	Advanced	EGFR	p.Leu858Arg	NA	10	0	0	0	Yes	0	22.875
LUNG057TMH	Lung	Advanced	EGFR	Exon 19 Deletions	NA	10	354	0.11682	11.682	Yes	783.225	22.125
LUNG057TMH	Lung	Advanced	EGFR	p.Leu858Arg	NA	10	0	0	0	Yes	0	22.125
LUNG060TMH	Lung	Advanced	EGFR	Exon 19 Deletions	NA	10	0	0	0	Yes	0	36
LUNG060TMH	Lung	Advanced	EGFR	p.Leu858Arg	NA	10	0	0	0	Yes	0	36
LUNG061TMH	Lung	Advanced	EGFR	Exon 19 Deletions	NA	10	0	0	0	Yes	0	93
LUNG061TMH	Lung	Advanced	EGFR	p.Leu858Arg	NA	10	0	0	0	Yes	0	93
LUNG062TMH	Lung	Advanced	EGFR	Exon 19 Deletions	NA	10	0	0	0	Yes	0	34.125
LUNG062TMH	Lung	Advanced	EGFR	p.Leu858Arg	NA	10	0	0	0	Yes	0	34.125
LUNG065TMH	Lung	Advanced	EGFR	Exon 19 Deletions	NA	18.5	0	0	0	Yes	0	18.75
LUNG065TMH	Lung	Advanced	EGFR	p.Leu858Arg	NA	18.5	0	0	0	Yes	0	18.75
LUNG066TMH	Lung	Advanced	EGFR	Exon 19 Deletions	NA	18.5	0	0	0	Yes	0	15.75
LUNG066TMH	Lung	Advanced	EGFR	p.Leu858Arg	NA	18.5	0	0	0	Yes	0	15.75
LUNG067TMH	Lung	Advanced	EGFR	Exon 19 Deletions	NA	18.5	0	0	0	Yes	0	47.625
LUNG067TMH	Lung	Advanced	EGFR	p.Leu858Arg	NA	18.5	0	0	0	Yes	0	47.625
LUNG068TMH	Lung	Advanced	EGFR	Exon 19 Deletions	NA	10	0	0	0	Yes	0	16.8
LUNG068TMH	Lung	Advanced	EGFR	p.Leu858Arg	NA	10	0	0	0	Yes	0	16.8
LUNG070TMH	Lung	Advanced	EGFR	Exon 19 Deletions	NA	10	0	0	0	Yes	0	12.9
LUNG070TMH	Lung	Advanced	EGFR	p.Leu858Arg	NA	10	0	0	0	Yes	0	12.9
LUNG071TMH	Lung	Advanced	EGFR	Exon 19 Deletions	NA	10	0	0	0	Yes	0	29.55
LUNG071TMH	Lung	Advanced	EGFR	p.Leu858Arg	NA	10	0	0	0	Yes	0	29.55
LUNG072TMH	Lung	Advanced	EGFR	Exon 19 Deletions	NA	10	0	0	0	Yes	0	30.075
LUNG072TMH	Lung	Advanced	EGFR	p.Leu858Arg	NA	10	244	0.08052	8.052	Yes	733.83	30.075
LUNG073TMH	Lung	Advanced	EGFR	Exon 19 Deletions	NA	10	0	0	0	Yes	0	22.95
LUNG073TMH	Lung	Advanced	EGFR	p.Leu858Arg	NA	10	0	0	0	Yes	0	22.95
LUNG074TMH	Lung	Advanced	EGFR	Exon 19 Deletions	NA	10	0	0	0	Yes	0	25.35
LUNG074TMH	Lung	Advanced	EGFR	p.Leu858Arg	NA	10	0	0	0	Yes	0	25.35
LUNG075TMH	Lung	Advanced	EGFR	Exon 19 Deletions	NA	10	0	0	0	Yes	0	21.975
LUNG075TMH	Lung	Advanced	EGFR	p.Leu858Arg	NA	10	0	0	0	Yes	0	21.975
LUNG076TMH	Lung	Advanced	EGFR	Exon 19 Deletions	NA	10	0	0	0	Yes	0	25.875
LUNG076TMH	Lung	Advanced	EGFR	p.Leu858Arg	NA	10	0	0	0	Yes	0	25.875
LUNG077TMH	Lung	Advanced	EGFR	Exon 19 Deletions	NA	10	0	0	0	Yes	0	26.25
LUNG077TMH	Lung	Advanced	EGFR	p.Leu858Arg	NA	10	0	0	0	Yes	0	26.25
LUNG078TMH	Lung	Advanced	EGFR	Exon 19 Deletions	NA	10	0	0	0	Yes	0	20.25
LUNG078TMH	Lung	Advanced	EGFR	p.Leu858Arg	NA	10	0	0	0	Yes	0	20.25
LUNG079TMH	Lung	Advanced	EGFR	Exon 19 Deletions	NA	10	0	0	0	Yes	0	34.375
LUNG079TMH	Lung	Advanced	EGFR	p.Leu858Arg	NA	10	0	0	0	Yes	0	34.375
LUNG080TMH	Lung	Advanced	EGFR	Exon 19 Deletions	NA	10	7.4	0.002442	0.2442	No	7.548	10.2
LUNG080TMH	Lung	Advanced	EGFR	p.Leu858Arg	NA	10	0	0	0	Yes	0	10.2
LUNG081TMH	Lung	Advanced	EGFR	Exon 19 Deletions	NA	10	462	0.15246	15.246	Yes	3031.88	65.625
LUNG081TMH	Lung	Advanced	EGFR	p.Leu858Arg	NA	10	0	0	0	Yes	0	65.625
LUNG082TMH	Lung	Advanced	EGFR	Exon 19 Deletions	NA	10	0	0	0	Yes	0	25.35
LUNG082TMH	Lung	Advanced	EGFR	p.Leu858Arg	NA	10	56	0.01848	1.848	Yes	141.96	25.35
LUNG084TMH	Lung	Advanced	EGFR	Exon 19 Deletions	NA	10	32	0.01056	1.056	Yes	103.2	32.25
LUNG084TMH	Lung	Advanced	EGFR	p.Leu858Arg	NA	10	0	0	0	Yes	0	32.25
LUNG085TMH	Lung	Advanced	EGFR	Exon 19 Deletions	NA	10	0	0	0	Yes	0	78.75
LUNG085TMH	Lung	Advanced	EGFR	p.Leu858Arg	NA	10	1672	0.55176	55.176	Yes	13167	78.75
LUNG086TMH	Lung	Advanced	EGFR	Exon 19 Deletions	NA	10	0	0	0	Yes	0	33.525
LUNG086TMH	Lung	Advanced	EGFR	p.Leu858Arg	NA	10	0	0	0	Yes	0	33.525
LUNG087TMH	Lung	Advanced	EGFR	Exon 19 Deletions	NA	10	2020	0.6666	66.66	Yes	9696	48
LUNG087TMH	Lung	Advanced	EGFR	p.Leu858Arg	NA	10	0	0	0	Yes	0	48
LUNG088TMH	Lung	Advanced	EGFR	Exon 19 Deletions	NA	10	0	0	0	Yes	0	22.8
LUNG088TMH	Lung	Advanced	EGFR	p.Leu858Arg	NA	10	514	0.16962	16.962	Yes	1171.92	22.8
LUNG089TMH	Lung	Advanced	EGFR	Exon 19 Deletions	NA	10	0	0	0	Yes	0	27.225
LUNG089TMH	Lung	Advanced	EGFR	p.Leu858Arg	NA	10	0	0	0	Yes	0	27.225
RESCH-000001402	Lung	Advanced	KRAS	p.Gly12Cys	3.71	14	90	0.0212143	2.12143	Yes	250.714	39
RESCH-000001395	Lung	Advanced	EGFR	p.Thr790Met	9.47	2.3	0	0	0	No	0	14.35
RESCH-000001395	Lung	Advanced	EGFR	p.Leu858Arg	18.93	2.3	1.4	0.0020087	0.20087	Yes	8.73478	14.35
RESCH-000001404	Lung	Advanced	TP53	p.Arg249Ser	38.57	16.5	10.6	0.00212	0.212	Yes	10.9084	16.98
RESCH-000001525	Lung	Advanced	EGFR	p.Thr790Met	23.8	33	5060	0.506	50.6	Yes	41975	273.75
RESCH-000001525	Lung	Advanced	EGFR	p.Leu858Arg	54.5	33	9500	0.95	95	Yes	78806.8	273.75
STRAN-000004986	Lung	Advanced	EGFR	p.Thr790Met	4.73	33	1.8	0.00018	0.018	No	1.06364	19.5
STRAN-2017-810	Lung	Advanced	EGFR	p.Thr790Met	NA	33	16	0.0016	0.16	Yes	16	110.909
STRAN-2017-810	Lung	Advanced	EGFR	p.Leu858Arg	NA	16.5	10.8	0.00216	0.216	Yes	72.595	110.909
OV001	Ovarian	Early	TP53	p.Cys135Tyr	87.95	33	136	0.0136	1.36	Yes	99.5273	24.15
OV005	Ovarian	Early	CTNNB1	p.Thr41Ala	35.98	33	0	0	0	No	0	14.88
OV006	Ovarian	Metastatic	TP53	p.Arg248Trp	5.34	33	8.8	0.00088	0.088	Yes	7.56	28.35
NGS
Sample	Tissue	Stage Classification	Gene	Mutation	%SR in Tumor	%Supporting Clusters in Plasma	#Supporting Clusters	Total number of clusters	Total Reads	%SR in Plasma	Concordance	Yield (ng/ml)	UMI (Y/N)	Panel	DNA Input	Copies per ml plasma
BR002	Breast	Early	TP53	p.Cys238Tyr	1.75	1.57	6	381	2731	1.57	Yes	44.25	N	152-gene panel	200ng	210.523
BR003	Breast	Advanced	TP53	p.Gly108fs	6.54	NA	NA	NA	NA	0	No	20.625	Y	GeneRead panel	40ng	0
BR006	Breast	Advanced	PIK3CA	p.Glu545Lys	23.11	-	-	-	-	0	No	31.125	N	152-gene panel	200ng	0
BR015	Breast	Advanced	TP53	p.Ile255del	13.67	-	-	-	-	0	No	38.625	N	152-gene panel	200ng	0
BR015	Breast	Advanced	PIK3CA	p.His1047Arg	17.9	-	-	-	-	0	No	38.625	N	152-gene panel	200ng	0
BR016	Breast	Metastatic	PTEN	c.199_209+10del	5.32	-	-	-	2033	0.25	Yes	36.375	N	152-gene panel	200ng	27.1095
BR017	Breast	Early	PIK3CA	p.Glu545Lys	32.96	-	-	-	-	0	No	19.5	N	152-gene panel	200ng	0
BR020	Breast	Early	PIK3CA	p.His1047Leu	7.09	-	-	-	-	0	No	40.5	N	152-gene panel	200ng	0
BR022	Breast	Advanced	TP53	p.Met237Ile	26.38	-	-	-	-	0	No	NA	N	152-gene panel	200ng	0
BR023	Breast	Advanced	TP53	p.Cys238Phe	39.41	NA	NA	NA	NA	0	No	18.75	Y	GeneRead panel	40ng	0
BR024	Breast	Early	TP53	p.Ser241del	27.68	NA	NA	NA	NA	0	No	17.625	Y	GeneRead panel	40ng	0
BR025	Breast	Advanced	PIK3CA	p.His1047Arg	6.61	-	-	-	-	0	No	41.25	N	152-gene panel	200ng	0
BR025	Breast	Advanced	TP53	p.Arg273His	10.64	-	-	-	-	0	No	41.25	N	152-gene panel	200ng	0
BR028	Breast	Early	PIK3CA	p.His1047Arg	NA	-	-	-	-	0	No	24.75	N	152-gene panel	200ng	0
BR030	Breast	Early	TP53	p.Asp228fs	7.64	NA	NA	NA	NA	0	No	14.625	Y	GeneRead panel	40ng	0
BR031	Breast	Advanced	TP53	p.Ala74fs	44.47	NA	NA	NA	NA	0.96	Yes	17.1	Y	GeneRead panel	40ng	49.7455
BR036	Breast	Early	TP53	p.Asn210fs	10.12	NA	NA	NA	NA	0	No	78	Y	GeneRead panel	40ng	0
BR038	Breast	Advanced	TP53	p.Glu258Ter	94.23	NA	NA	NA	NA	1.26	Yes	34.125	Y	GeneRead panel	40ng	130.295
CRC-008	Colorectal	Advanced	APC	p.Arg216Ter	28.45	NA	NA	NA	-	0	No	21	Y	GeneRead panel	20ng	0
CRC-008	Colorectal	Advanced	TP53	p.Arg175His	30.97	NA	NA	NA	-	0	No	21	Y	GeneRead panel	20ng	0
CRC-012	Colorectal	Early	PIK3CA	p.Glu542Lys	2.18	NA	NA	NA	NA	0	No	18.75	Y	GeneRead panel	40ng	0
CRC-012	Colorectal	Early	AKT1	p.Glu17Lys	3.93	NA	NA	NA	NA	0	No	18.75	Y	GeneRead panel	40ng	0
CRC-012	Colorectal	Early	BRAF	p.Gly469Ala	22.79	NA	NA	NA	NA	0.1	No	18.75	Y	GeneRead panel	40ng	5.68182
CRC-014	Colorectal	Advanced	TP53	p.His178Asp	45.33	NA	NA	NA	NA	0.51	Yes	69	Y	GeneRead panel	40ng	106.636
CRC-020	Colorectal	Early	TP53	p.Tyr327Ter	17.49	NA	NA	NA	NA	0	No	26.625	Y	GeneRead panel	40ng	0
ES001	Esophageal	Advanced	TP53	p.Tyr236Cys	57.35	6.46	17	263	2300	13.1	Yes	80	N	152-gene panel	200ng	3170.91
LUNG001TMH	Lung	Metastatic	TP53	p.Gln331Ter	7.57	0.93	7	749	2835	1.4	Yes	34.2	N	152-gene panel	200ng	146.127
LUNG002TMH	Lung	Advanced	PTEN	p.Ser59Ter	17.08	NA	NA	NA	-	0	No	15.575	N	Swift Accel Amplicon panel	20ng	0
LUNG002TMH	Lung	Advanced	TP53	p.Glu294fs	41.56	NA	NA	NA	-	0	No	15.575	N	Swift Accel Amplicon panel	20ng	0
LUNG003TMH	Lung	Advanced	PTEN	p.Glu150Gln	26.77	0.2	2	999	4600	0.4	Yes	20.25	N	152-gene panel	200ng	24.5455
LUNG003TMH	Lung	Advanced	TP53	p.Gly325Ter	60.69	1.72	16	929	4534	2.47	Yes	20.25	N	152-gene panel	200ng	151.568
LUNG004TMH	Lung	Advanced	PTEN	p.Ser59Ter	17.37	NA	NA	NA	3041	0.46	Yes	19.5	N	Swift Accel Amplicon panel	40ng	27.1818
LUNG004TMH	Lung	Advanced	TP53	p.Arg267Pro	44.98	NA	NA	NA	8866	2.19	Yes	19.5	N	Swift Accel Amplicon panel	40ng	129.409
LUNG007TMH	Lung	Advanced	EGFR	p.E746_A750del	NA	NA	NA	NA	62298	94.79	Yes	28.88	N	Swift Accel Amplicon panel	40ng	8294.12
LUNG008TMH	Lung	Advanced	EGFR	p.Ser768Ile	27.31	NA	NA	NA	NA	0.95	Yes	50.63	Y	GeneRead panel	40ng	145.739
LUNG008TMH	Lung	Advanced	EGFR	p.L747_P753>S	62.51	NA	NA	NA	NA	1.85	Yes	50.63	Y	GeneRead panel	40ng	283.807
LUNG011TMH	Lung	Advanced	TP53	p.Asp259Tyr	30.07	NA	NA	NA	9001	0.5	Yes	15.75	N	Swift Accel Amplicon panel	40ng	23.8636
LUNG011TMH	Lung	Advanced	TP53	p.Asp259Tyr	30.07	NA	NA	NA	-	1.55	Yes	24.85	N	Swift Accel Amplicon panel	20ng	116.72
LUNG014TMH	Lung	Advanced	TP53	p.Cys275Phe	22.78	NA	NA	NA	-	46.26	Yes	53.2	N	Swift Accel Amplicon panel	20ng	7457.67
LUNG016TMH	Lung	Advanced	EGFR	p.Ser768_Asp770dup	42.96	NA	NA	NA	-	0	No	17.675	N	Swift Accel Amplicon panel	20ng	0
LUNG019TMH	Lung	Advanced	EGFR	p.Ile740_Lys745dup	59.85	NA	NA	NA	-	0.4	Yes	18.98	N	Swift Accel Amplicon panel	20ng	23.0061
LUNG019TMH	Lung	Advanced	TP53	c.673-1G>A	2.09	NA	NA	NA	-	0	No	18.98	N	Swift Accel Amplicon panel	20ng	0
LUNG019TMH	Lung	Advanced	CDKN2A	p.Ala109_Asp125del	6.3	NA	NA	NA	-	0	No	18.98	N	Swift Accel Amplicon panel	20ng	0
LUNG019TMH	Lung	Advanced	TP53	p.Gly245Val	9.58	NA	NA	NA	-	0	No	18.98	N	Swift Accel Amplicon panel	20ng	0
LUNG019TMH	Lung	Advanced	TP53	p.Arg156Gly	54.28	NA	NA	NA	-	0	No	18.98	N	Swift Accel Amplicon panel	20ng	0
LUNG020TMH	Lung	Advanced	TP53	p.Arg213Ter	5.39	NA	NA	NA	-	2.59	Yes	50.05	N	Swift Accel Amplicon panel	20ng	392.817
LUNG021TMH	Lung	Advanced	TP53	p.Tyr205Ser	35.99	NA	NA	NA	4344	9.622	No	180.75	N	Swift Accel Amplicon panel	40ng	5269.14
LUNG022TMH	Lung	Advanced	TP53	c.673-2A>C	19.45	NA	NA	NA	-	0	No	32.25	N	Swift Accel Amplicon panel	40ng	0
LUNG023TMH	Lung	Advanced	KRAS	p.Gly13Cys	63.44	NA	NA	NA	5787	4.062	Yes	22.85	N	Swift Accel Amplicon panel	40ng	281.263
LUNG029TMH	Lung	Advanced	EGFR	p.E746_A750del	NA	NA	NA	NA	6446	0.27	Yes	32.25	N	Swift Accel Amplicon panel	40ng	26.3864
LUNG030TMH	Lung	Advanced	EGFR	p.E746_A750del	NA	NA	NA	NA	5427	0.67	Yes	116.25	N	Swift Accel Amplicon panel	40ng	236.023
OV001	Ovarian	Early	TP53	p.Cys135Tyr	87.95	NA	NA	NA	5249	0.91445	Yes	24.15	N	Swift Accel Amplicon panel	40ng	66.9211
OV002	Ovarian	Metastatic	PDGFRA	p.Val561Asp	9	NA	NA	NA	-	0	No	34.875	Y	GeneRead panel	20ng	0
OV002	Ovarian	Metastatic	TP53	p.Glu298Ter	23.28	NA	NA	NA	-	0.4	Yes	34.875	Y	GeneRead panel	20ng	42.2727
OV008	Ovarian	Metastatic	TP53	p.Val216Leu	72.93	NA	NA	NA	NA	0.67	Yes	53.25	Y	GeneRead panel	40ng	108.114
OV009	Ovarian	Metastatic	TP53	c.559+1G>T	4.4	NA	NA	NA	NA	0	No	43.875	Y	GeneRead panel	40ng	0
SA001	Sarcoma	Metastatic	TP53	p.Gly245Cys	36.82	9.42	44	467	3442	20.31	Yes	405	N	152-gene panel	200ng	24925.9
UB001	Bladder	Early	FGFR3	p.Ser249Cys	40	-	-	-	-	0	No	10.5	N	152-gene panel	200ng	0
UB001	Bladder	Early	AKT1	p.Glu17Lys	49.8	-	-	-	-	0	No	10.5	N	152-gene panel	200ng	0
UB002	Bladder	Early	TP53	p.Tyr234Cys	65.41	3.15	7	222	2955	15.22	Yes	27	N	152-gene panel	200ng	1245.27
UB004	Bladder	Early	TP53	p.Gln192Ter	79.35	-	-	-	-	0	No	135	N	152-gene panel	200ng	0
UB005	Bladder	Early	PIK3CA	p.Glu545Lys	41.16	-	-	-	-	0	No	19.5	N	152-gene panel	200ng	0
UB005	Bladder	Early	NFE2L2	p.Ser447Ter	53.55	-	-	-	-	0	No	19.5	N	152-gene panel	200ng	0
UB005	Bladder	Early	TP53	p.Arg280Thr	82.47	-	-	-	-	0	No	19.5	N	152-gene panel	200ng	0
UB006	Bladder	Early	CDKN2A	p.Trp110Ter	21.2	-	-	-	-	0	No	43	N	152-gene panel	200ng	0
UB007	Bladder	Early	TP53	p.Cys176Phe	16.07	NA	NA	NA	NA	0	No	11.25	Y	GeneRead panel	40ng	0
RESCH-000001525	Lung	Advanced	EGFR	p.Thr790Met	23.8	NA	NA	NA	4632	27.78	Yes	273.75	N	Swift Accel Amplicon panel	40ng	23044.8
RESCH-000001525	Lung	Advanced	EGFR	p.Leu858Arg	54.5	NA	NA	NA	42069	74.91	Yes	273.75	N	Swift Accel Amplicon panel	40ng	62141.2
LUNG031TMH	Lung	Advanced	EGFR	p.Leu858Arg	NA	NA	NA	NA	8466	16.97	Yes	40.125	N	Swift Accel Amplicon panel	20ng	2063.4
LUNG032TMH	Lung	Advanced	EGFR	p.Glu746_Ala750del	NA	NA	NA	NA	6715	23.11	Yes	99	N	Swift Accel Amplicon panel	40ng	6933
LUNG012TMH	Lung	Advanced	EGFR	p.Glu746_Ala750del	16.65	NA	NA	NA	21207	11.23	Yes	14.4	N	Swift Accel Amplicon panel	40ng	490.036
LUNG012TMH	Lung	Advanced	TP53	p.Ser241Cys	7	NA	NA	NA	11369	7.27	Yes	14.4	N	Swift Accel Amplicon panel	40ng	317.236
LUNG017TMH	Lung	Advanced	EGFR	p.Leu858Arg	63.38	NA	NA	NA	2609	34.69	Yes	30.375	N	Swift Accel Amplicon panel	40ng	3193.06
LUNG017TMH	Lung	Advanced	TP53	p.Gly262Val	42.75	NA	NA	NA	1230	17.48	Yes	30.375	N	Swift Accel Amplicon panel	40ng	1608.95
LUNG019TMH	Lung	Advanced	EGFR	p.Ile740_Lys745dup	59.85	NA	NA	NA	3917	0.38	Yes	33.75	N	Swift Accel Amplicon panel	40ng	38.8636
CRC-017	Colorectal	Advanced	NRAS	p.Gly13Arg	26.26	NA	NA	NA	2702	0.93	Yes	19.125	N	Swift Accel Amplicon panel	40ng	53.8977
UB012	Bladder	Early	TP53	p.Ser241Phe	19.93	NA	NA	NA	3641	59.02	Yes	65.625	N	Swift Accel Amplicon panel	40ng	11736.9
STRAN-2017-810	Lung	Advanced	EGFR	p.Thr790Met	NA	NA	NA	NA	1992	0.1	No	12	N	Swift Accel Amplicon panel	40ng	3.63636
STRAN-2017-810	Lung	Advanced	EGFR	p.Leu858Arg	NA	NA	NA	NA	5688	1.16	Yes	12	N	Swift Accel Amplicon panel	40ng	42.1818
UB003	Bladder	Early	CDKN1A	p.Pro82fs	41.34	NA	NA	NA	NA	0	No	33	Y	152-gene panel	200ng	0
BR007	Breast	Early	TP53	p.Tyr163Cys	42.24	NA	NA	NA	1936	1.56	Yes	13.6364	N	Swift Accel Amplicon panel	40ng	64.4628
CRC-002	Colorectal	Advanced	KRAS	p.Gly13Asp	20.98	NA	NA	NA	5078	0.47	Yes	24.375	N	Swift Accel Amplicon panel	40ng	34.7159
CRC-002	Colorectal	Advanced	TP53	p.Arg273Cys	25.69	NA	NA	NA	10990	1.07	Yes	24.375	N	Swift Accel Amplicon panel	40ng	79.0341
UB010	Bladder	Metastatic	No Variants Shortlisted	-	-	-	-	-	-	-	Yes	18.75	N	152-gene panel	200ng	0
BR010	Breast	Advanced	No Variants Shortlisted	-	-	-	-	-	-	-	Yes	17.25	N	Swift Accel Amplicon panel	40ng	0
BR029	Breast	Advanced	No Variants Shortlisted	-	-	-	-	-	-	-	Yes	12.375	N	Swift Accel Amplicon panel	40ng	0
BR039	Breast	Advanced	No Variants Shortlisted	-	-	-	-	-	-	-	Yes	14.625	N	Swift Accel Amplicon panel	40ng	0
BR027	Breast	Advanced	MAP3K1	p.Phe279fs	8.35	NA	NA	NA	NA	NA	No	33.975	Y	152-gene panel	200ng	0
			Yes
			Yes
			Yes
			Yes
			Yes
			Yes
			Yes
			Yes
			Yes
			Yes
			No
			Yes
			No
			Yes
			Yes
			Yes

## Sheet: S7_Hazard_Ratio_Estimates
Supplemental Table S7: Hazard Ratio Estimates of Risk Factors
Overall Survival
Risk Factor	Beta Coefficient	Hazards Ratio	p-Value
ctDNA Low vs ctDNA High	-1.4561	0.2331	5.99e-06
ctDNA Not Detected vs ctDNA High	-1.6739	0.1875	2.47e-07
cfDNA Not Detected vs cfDNA Low	-0.2178	0.8043	0.349
MAF Low vs MAF Not Detected	0.2712	1.312	0.2167
MAF High vs MAF Not Detected	1.3522	3.866	7.3e-06
MAF High vs MAF Low	1.081	2.9476	0.0022
Progression-Free Survival
Risk Factor	Beta Coefficient	Hazards Ratio	p-Value
ctDNA Low vs ctDNA High	-1.3035	0.2716	0.000245
ctDNA Not Detected vs ctDNA High	-1.6982	0.183	2.93e-06
cfDNA Not Detected vs cfDNA Low	-0.3947	0.6739	0.108968
MAF Low vs MAF Not Detected	0.4104	1.5074	0.0932
MAF High vs MAF Not Detected	1.9749	7.2062	1.03e-06
MAF High vs MAF Low	1.5645	4.7804	6.75e-05
